# Supplementary material for: Integrated bioinformatics analysis for novel miRNAs markers and ceRNA network in diabetic retinopathy
Source: Front Genet. 2022 Sep 16;13:874885. doi: 10.3389/fgene.2022.874885 (PMC9523404; doi:10.3389/fgene.2022.874885)
Supplement: Supplementary file 1 [file DataSheet4.xlsx]

## Sheet: Sheet1
Starbase		DIANA		RNA22		lncACTdb
ZNF436-AS1		AC007966.1		XXbac-B461K10.4		DLEU2L
DLEU2L		AC073628.1		IGF2-AS		AC108142.1
AL358072.1		AC090044.1		TPTEP1		AC005154.6
AL392172.1		AC091729.9		RP11-153K16.2		SNHG17
HOXD-AS2		C21orf67		DLEU2L		CTBP1-AS2
AC022007.1		CEBPZ-AS1		RP11-268J15.5		SNHG5
FGD5-AS1		CLSTN2-AS1		PINK1-AS		AC022007.5
PSMD6-AS2		DNAJC9-AS1		AC105760.3		DHRS4-AS1
LINC02035		DSCAM-AS1		DKFZP434K028		MCM3AP-AS1
AC092902.2		EHMT1-IT1		LINC00029		NUTM2B-AS1
LPP-AS2		FAM66D		FAM182A		FGD5-AS1
AC080129.1		FAM87B		MMP24-AS1		RP11-452F19.3
CTBP1-AS2		FAM95C		H19		LINC00659
AC096733.2		FLJ10038		TTTY9B		RP11-517P14.2
AC098864.1		GATA3-AS1		LINC00470		HCG18
AC025171.2		GJA9-MYCBP		LINC01260		LINC00665
AL391422.3		GRIK1-AS2		RP11-84C10.2		MAPKAPK5-AS1
AL023583.1		JAKMIP2-AS1		ERVK3-1		DSCAM-AS1
HCG18		KCNIP4-IT1		FLJ33534		TMEM147-AS1
SNHG5		KMT2E-AS1		LINC01558		RP5-1195D24.1
AC005154.1		LDLRAD4-AS1		LINC00525		RP3-404F18.5
AC108002.1		LINC00294		TTTY7		PSMD6-AS2
AL158152.1		LINC00467		TTTY7B		NEAT1
AL161908.1		LINC00470		LINC00266-1		RP11-359B12.2
AL355987.2		LINC00520		RP11-96C23.13		CTD-2292P10.4
LINC00704		LINC00693		RP11-139J15.2		LINC00641
AL158211.5		LINC00704		PART1		RP5-991G20.1
AL450326.1		LINC00836		THTPA		CTC-523E23.1
NUTM2B-AS1		LINC00854		C1orf147		DYX1C1-CCPG1
KCNQ1OT1		LINC00871		AC007364.1		RP11-498C9.15
LINC00294		LINC00891		LINC01116		A1BG-AS1
NEAT1		LINC00950		SNHG16		CTB-92J24.2
AC004803.1		LINC00965		IGF2BP2-AS1		CTB-102L5.7
MAPKAPK5-AS1		LINC01012		SMAD5-AS1		KCNQ1OT1
AC073857.1		LINC01120		ZNF667-AS1		RP11-2B6.2
LINC00641		LINC01128		RP11-93B14.6		RP3-500L14.2
DHRS4-AS1		LINC01197		LINC00483		LINC02035
AL627171.1		LOC100128288		OR51B5		RP11-102N12.3
GABPB1-IT1		LOC100130093		LINC00905		CTA-276F8.1
DNAAF4-CCPG1		LOC100132354		RP11-25K19.1		RP11-9E17.1
AL031009.1		LOC100132741		LINC00917		RP11-596C23.2
AC006111.2		LOC100188947		LINC00266-3		LA16c-431H6.7
AC130650.2		LOC100287015		TPT1-AS1		RP11-546D6.3
AC004943.2		LOC100289511		LINC00208		PCBP3-OT1
SOX9-AS1		LOC100506472		SERHL		LINC00294
AC145207.5		LOC101927446		MIR4435-1HG
AC007996.1		LOC102503427		CMB9-22P13.1
ILF3-AS1		LOC145783		CCDC13-AS1
AC011503.2		LOC145845		RP11-89N17.1
AC008555.1		LOC148696		RP11-23P13.6
TMEM147-AS1		LOC153684		SNHG11
LINC00665		LOC401324		C20orf166-AS1
AC011479.3		LOC401463		GRIK1-AS1
AC011479.2		LRRC37A5P		LRRC75A-AS1
A1BG-AS1		MAPKAPK5-AS1		TMEM51-AS1
AL121892.1		MCM3AP-AS1		RP11-276H1.3
SNHG17		MESTIT1		LINC00476
LINC00659		MGC15885		LINC00521
LINC00160		MGC27345		LINC01106
DSCAM-AS1		MIR137HG		RP11-121M22.1
AJ239328.1		MRVI1-AS1		AC004840.9
MCM3AP-AS1		NAMA		CTD-2369P2.2
AC004000.1		PAXIP1-AS2		FLJ34503
		PCAT5		AC110781.3
		PRNCR1		CTD-2368P22.1
		PTENP1-AS		LINC00303
		RAB6C-AS1		MIR7-3HG
		RFPL3S		RP11-334J6.7
		RGMB-AS1		AP000679.2
		RP11-1078H9.5		MRVI1-AS1
		RP11-436I24.1		LINC00982
		RP11-474D1.3		LINC01561
		RP11-510D19.1		DLGAP1-AS1
		RP11-575F12.1		LINC00469
		RP5-1004I9.1		FLJ13224
		RP5-1069C8.2		FLJ40194
		SNHG17		RP11-218M22.1
		SNHG18		ZFAS1
		SPECC1L-ADORA2A		RP11-56N19.5
		STARD13-AS		RP11-512C24.3
		STL		CASC2
		THRB-AS1		CTD-2530N21.5
		TIPARP-AS1		FAM87B
		TMX2-CTNND1		RP5-1061H20.4
		TRG-AS1		AC108142.1
		TSG1		ZNRF3-AS1
		TSNAX-DISC1		RP4-682C21.5
		UBE2F-SCLY		RP11-567M16.3
		ZMIZ1-AS1		C5orf64
		chr22-38_28785274-29006793.1		ADORA2A-AS1
		XLOC_004700		LINC00086
		LINC01088		LINC00324
		FAM66C		RP11-363G10.2
		AC073094.4		CTD-2527I21.15
		RP11-219A15.2		C9orf106
		RP11-434D2.2		LINC00670
		XLOC_011179		MTUS2-AS1
		KANSL1-AS1		LINC00311
		RP3-333B15.4		RP11-429E11.3
		RP11-266K4.13		LINC00174
		LINC01140		RP5-1027G4.3
		XLOC_001352		EIF3J-AS1
		LINC01378		KB-1552D7.2
		XLOC_009222		LINC00305
		U91328.21		FLJ37453
		AC073641.2		PCBP1-AS1
		FAM87A		PIK3CD-AS1
		KCNQ1OT1		AC025335.1
		AC006548.28		LINC00652
		RP11-96K19.4		MGC45922
		XLOC_008392		LINC00304
		XLOC_000017		CTD-3064H18.4
		RP11-293F5.1		RP11-290F5.2
		XLOC_010202		WDFY3-AS2
		RP11-108M9.1		CSNK1G2-AS1
		RP1-28O17.1		LINC01559
		RP11-513M16.8		LINC01555
		NRG3-AS1		TTTY11
		XLOC_010295		BREA2
		XLOC_000440		RP4-539M6.14
		CTD-2653M23.3		FER1L6-AS1
		XLOC_009990		HECW1-IT1
		XLOC_012666		LINC00471
		XLOC_003718		CELF2-AS1
		RP11-410D17.2		LINC00301
		AC139099.5		RP11-381O7.3
		RP11-875O11.3		OGFRP1
		RP11-374A4.1		PPIEL
		NEAT1		TP53TG1
		CTA-796E4.5		SPACA6P
		RP13-539F13.3		FAM87A
		RP11-20I23.7		RP5-1142A6.8
		RP11-111K18.2		LINC01006
		CTB-92J24.2		RP11-114H20.1
		RP11-295M3.4		RP11-181G12.2
		RP11-213G21.2		RP11-863K10.7
		RP11-142L1.1		WT1-AS
		RP3-404F18.5		LINC01547
		XLOC_012712		TTTY8
		RP11-335O4.3		FLJ40288
		RP11-188D8.1		COL18A1-AS1
		LINC00240		LINC00518
		RP11-480G7.1		RP5-821D11.7
		RP11-10L7.1		RP13-1039J1.2
		XLOC_003152		C11orf72
		RP11-279F6.1		UMODL1-AS1
		XLOC_009194		AP001062.7
		RP11-584P21.2		RP13-786C16.1
		LINC01370		FAM167A-AS1
		RP11-403N16.3		B3GALT5-AS1
		LL22NC03-86G7.1		LINC00308
		XLOC_005902		AC129778.2
		RP11-775D22.3		AC000068.5
		AC024560.2		LINC00158
		XLOC_007036		TTTY8B
		KB-1552D7.2		CECR5-AS1
		XLOC_004924		LINC01405
		CTA-243E7.1		AC084219.4
		RP11-234B24.2		MATN1-AS1
		XLOC_012083		AC013271.3
		XLOC_000992		AC016757.3
		RP4-760C5.3		LINC00643
		RP11-244H18.1		MIR22HG
		RP11-431M3.2		KTN1-AS1
		RP11-95M5.1		LINC00846
		DPH6-AS1		LINC01551
		RP11-165F24.3		LINC00207
		RP11-104H15.8		CTD-2600O9.1
		TSIX		RP11-161I2.1
		LINC01237		TCL6
		XLOC_008007		AC097382.5
		CASC2		LINC00265
		LINC01271		HNRNPU-AS1
		XLOC_004212		FAM230A
		RP11-445O3.3		C22orf34
		AC006159.4		AC010969.1
		RP3-323A16.1		LINC00083
		AC007682.1		LINC00319
		CTB-102L5.8		LINC00910
		XLOC_009517		CRYM-AS1
		SHANK3		LINC00994
		LINC00638		PAX8-AS1
		RP11-456H18.1		AC069277.2
		SYNE1-AS1		LINC00943
		RP11-114F10.3		LINC01164
		RP5-1120P11.1		RP11-797H7.5
		RP11-34A14.3		SPATA41
		XLOC_011054		AC079610.2
		RP11-145G20.1		COLCA1
		RP11-16E23.3		LINC00523
		XLOC_003405		AC005154.6
		SRD5A3-AS1		LINC00176
		RP11-454P21.1		RP11-57C13.3
		MGC32805		RP3-337D23.3
		XLOC_004574		LINC00173
		RP11-288H12.4		PDXDC2P
		RP11-216M21.7		SNHG17
		SSSCA1-AS1		AC079612.1
		FOXD2-AS1		CTBP1-AS2
		RP11-85I21.1		AC090286.4
		CH17-302M23.1		LINC00087
		GS1-124K5.11		RP11-88G17.6
		RP11-6N13.4		RP11-76E12.1
		MIR6818		MIRLET7BHG
		RP11-164H13.1		KB-1592A4.15
		RP11-331K15.1		LINC00336
		RP11-452F19.3		RAMP2-AS1
		RP11-394O4.3		RP11-366L20.2
		FAM66B		GATA3-AS1
		XLOC_000669		ZNF833P
		XLOC_013655		C16orf47
		RP11-309H21.3		LINC00477
		CTC-260E6.6		AC007952.6
		RP11-121A8.1		RP4-724E16.2
		RP4-620E11.8		CYYR1-AS1
		RP11-624M8.1		SNHG12
		XLOC_012997		SNX29P2
		XLOC_008075		RP11-544M22.1
		RP11-552D8.1		FLVCR1-AS1
		PPP3CB-AS1		C20orf203
		PRKCQ-AS1		SSBP3-AS1
		LINC00641		MUC2
		AC068039.4		RP11-47J17.2
		XLOC_012535		RP11-560A15.3
		RP11-736K20.5		CTA-221G9.12
		AC097467.2		RP11-98D18.9
		RP11-163M18.1		AC012358.7
		FAM66E		RP11-25I9.3
		KCND3-IT1		LINC01562
		RPS10P7		CTD-2026K11.6
		RP11-333J10.3		AC015969.3
		LINC00511		RP11-163F15.1
		XLOC_006126		LINC00449
		CTA-929C8.9		RP11-291L22.4
		AC006196.1		PDCD4-AS1
		XLOC_006340		RP11-556O15.1
		XLOC_010191		FAM83H-AS1
		XLOC_012072		RBMS3-AS2
		LINC01153		Z99756.1
		LINC01358		RP13-259N13.2
		RP11-731J8.2		RP11-542B15.1
		CTD-2587M2.1		LINC00970
		CTB-83J4.2		RP11-84A19.2
		XLOC_004362		LINC00501
		AC098973.2		LINC01285
		CTC-490E21.10		IBA57-AS1
		HCG24		RP11-351J23.1
		RP11-118A3.1		SERTAD4-AS1
		RP11-506O24.1		C1orf132
		AQP4-AS1		LINC00862
		KB-1572G7.3		RP11-296O14.3
		FER1L6-AS1		LINC00222
		RP11-809C18.4		ADAMTSL4-AS1
		RP11-60I3.4		ATP1A1-AS1
		LINC00624		SNHG5
		MIR490		RP11-451M19.3
		XLOC_010706		CYP17A1-AS1
		TUG1		LINC00632
		XLOC_002603		RP13-379L11.2
		AC005592.3		RP11-188C12.3
		RP11-192H23.7		ARRDC1-AS1
		C5orf64		LINC01270
		RP11-1060J15.9		TRPC5OS
		XLOC_010885		RP11-465L10.10
		LINC00896		RP11-126H7.4
		XLOC_005224		LINC00963
		RP5-997D16.2		RP11-247A12.2
		XLOC_002318		TDRG1
		PTCHD1-AS		RP4-640H8.2
		CTA-150C2.13		LINC00619
		RP11-256P1.1		RP11-713P17.3
		RP11-983P16.4		LINC01420
		RP11-123K19.1		RP11-219G17.4
		MIR4534		TNRC6C-AS1
		RP11-711K1.7		FLJ45079
		RP11-545N8.3		RP11-380J14.1
		RP11-358M14.2		AC005042.4
		XLOC_010018		RP11-410N8.4
		AC010976.2		RP11-65D24.2
		XLOC_000042		LINC01552
		RP11-1336O20.2		AC096670.3
		RP11-17L5.4		RP11-304F15.3
		RP11-678G14.4		LINC01123
		CTB-43E15.1		RP11-1148L6.9
		RP11-159D12.10		ZNRD1-AS1
		RP11-599B13.3		STARD7-AS1
		CTD-2588E21.1		MAMDC2-AS1
		RP11-391M1.4		FLJ16171
		AC004951.6		CTC-308K20.1
		LINC00518		LINC01291
		RP11-597D13.9		RP11-111F5.4
		RP11-138I18.2		CTB-158D10.3
		CTD-2014E2.2		FAM201A
		RP11-210M15.1		AC021218.2
		ZNRF3-AS1		AC074391.1
		RP11-159D12.2		ATP6V0E2-AS1
		XLOC_001861		FAM83A-AS1
		XLOC_011944		RP5-842K16.1
		LINC01285		RP11-46C24.3
		RP11-358M3.1		RP11-830F9.6
		LINC00346		RP11-863P13.4
		XLOC_010268		CTC-425O23.2
		CTD-3185P2.1		LINC01121
		XLOC_004545		RP11-693J15.5
		XLOC_011104		LINC00654
		LINC00308		TTLL10-AS1
		RP11-6N13.1		RP11-1112C15.1
		XLOC_007457		RP11-352D3.2
		XLOC_010247		AC005863.1
		GS1-122H1.1		LINC01460
		AC007879.7		LINC00661
		RP11-358B23.5		AL592528.1
		RP11-286E11.1		KU-MEL-3
		AC104667.3		RP11-812E19.3
		ADAMTS9-AS2		CALML3-AS1
		MIR4313		AC013472.3
		XLOC_008724		RP11-89H19.1
		AC007182.6		RP11-497E19.1
		XLOC_011329		MUC19
		CTA-228A9.4		AF064858.6
		RP11-1090M7.1		LINC01446
		RP11-522N14.2		LINC01310
		XLOC_004134		LINC00898
		CTB-176F20.3		RP3-416J7.5
		CASC14		RP11-706O15.7
		LINC01192		RP11-706O15.5
		RP3-500L14.2		RP11-706O15.1
		RP11-423C15.3		RP11-798L4.1
		RP4-693M11.3		ADARB2-AS1
		RP11-474G23.3		RP11-363N22.3
		RP11-1101K5.1		LINC01531
		RP11-295H24.4		DPP9-AS1
		RP11-159G9.5		LOH12CR2
		RP11-58E21.4		AC024132.1
		AC007319.1		LINC00487
		RP11-46E17.8		FAM99A
		CTA-992D9.8		C1RL-AS1
		EAF1-AS1		RP11-473M20.5
		RP1-257A7.4		SRRM2-AS1
		AC015849.16		C21orf62-AS1
		XLOC_012502		AC074389.6
		XLOC_001873		LINC01002
		CTA-243E7.4		RP11-503N18.1
		XLOC_000008		CTD-2008L17.2
		RP11-83B20.1		KB-1183D5.13
		AC000068.5		RP11-1084I9.1
		XLOC_012894		DUXAP8
		XLOC_009327		HCP5
		AC007563.3		RP11-553A10.1
		LINC00663		THUMPD3-AS1
		RP11-311F12.1		MIR219A2
		AC005772.2		KB-1572G7.3
		LARGE-AS1		RP1-122K4.3
		RP3-399L15.3		RP11-56P23.1
		ITPR1-AS1		LINC01089
		AC064871.3		LINC00277
		DKFZp434J0226		TTTY2
		MIR3663HG		TTTY2B
		AC092669.3		RP11-414H23.2
		AC005154.6		RP1-29C18.10
		RP11-554D14.7		AC016747.3
		RP11-210M15.2		RP1-206D15.6
		XLOC_002440		RP1-29C18.9
		MUC19		LINC00671
		XLOC_005143		FIRRE
		XLOC_008959		XXcos-LUCA16.1
		LINC00659		ZNF337-AS1
		ZNF630-AS1		LIPE-AS1
		LINC01035		AC074286.1
		XLOC_001826		RP11-15H20.6
		RP3-340N1.2		AC007277.3
		XLOC_000191		RP11-414H17.5
		XLOC_014111		RP11-474D1.3
		XLOC_008694		RP5-944M2.3
		XLOC_007276		UCA1
		XLOC_005219		PAXIP1-AS2
		AC105461.1		LINC00887
		RP11-382B18.4		AC012487.2
		RP11-328N19.1		CTD-3193O13.12
		RP11-2B6.2		APTR
		RP11-523O18.7		VAC14-AS1
		CTB-32H22.1		LINC00488
		RBMS3-AS2		KANSL1-AS1
		RP11-255C15.3		RP11-221J22.1
		RFPL1S		AC068831.10
		C11orf72		MEG3
		RN7SL832P		RP11-989E6.3
		RP11-10K16.1		RP11-83B20.1
		RP11-102N12.3		AC104654.1
		RP11-23I7.1		AC005562.1
		RP5-1139B12.2		CDIPT-AS1
		RP11-317O24.1		RP11-544I20.2
		RP1-151F17.2		RP11-717D12.1
		AC004947.2		POLR2J4
		XLOC_006722		RP11-1036E20.9
		RP11-728E14.3		LINC01347
		XLOC_012275		LINC00612
		AC002429.5		AC004540.5
		XLOC_009440		LINC00243
		AP4B1-AS1		C14orf182
		XLOC_012382		HLA-F-AS1
		AC104820.2		AP000318.2
		RP11-1094M14.5		CTC-297N7.7
		CTC-444N24.8		AC129492.6
		XLOC_009487		RP1-257A7.4
		AC007750.5		AC114730.5
		DLGAP1-AS3		CD27-AS1
		RP11-626H12.3		ALOX12-AS1
		RP11-89N17.4		AC025171.1
		AC005358.3		RP11-629N8.3
		AC068483.1		LINC00269
		XLOC_014036		LINC00680
		C12orf36		AC091878.1
		CTD-2233C11.2		RP11-266K4.9
		XLOC_012147		RP11-563J2.2
		XLOC_012121		RP11-43F13.3
		XLOC_005690		DHRS4-AS1
		MIR99AHG		FAM66B
		CDRT7		MIR99AHG
		RP11-430L16.1		MIR17HG
		RP11-63B13.1		MCM3AP-AS1
		AF186192.1		AP001053.11
		XIST		LINC00598
		XLOC_009474		FAM230B
		CTD-2270L9.4		LINC00189
		CTC-523E23.6		TTTY5
		RP11-1086F11.1		CTB-61M7.1
		RP11-383C5.3		MIR6080
		GTF3C2-AS1		LINC01139
		RP11-420L9.5		RP11-800A3.2
		RP11-383G10.5		PDZK1P2
		XLOC_000843		CROCCP2
		XLOC_005560		LY86-AS1
		FLJ26245		AC009403.2
		XLOC_007037		AC091801.1
		RP11-342D11.2		RP11-248G5.8
		AC098617.1		RP11-287D1.4
		LINC01526		RP4-800J21.3
		PCBP1-AS1		KIRREL3-AS3
		XLOC_005773		PP14571
		RP11-494M8.4		LINC00339
		TEX26-AS1		MIF-AS1
		XLOC_006507		AC008060.7
		XLOC_001776		FAM138C
		RP3-468B3.2		AC011298.2
		CTC-523E23.4		RP4-761J14.8
		RP11-461A8.4		RP11-3B12.3
		XLOC_000070		CTD-2006C1.2
		RP4-613A2.1		RP11-394A14.2
		RP5-1011O1.2		FLJ35934
		XLOC_001053		AC093802.1
		RP11-805I24.3		HTR5A-AS1
		AC011747.4		LL22NC03-63E9.3
		RP11-967K21.1		IGBP1-AS2
		XLOC_011448		PPP3CB-AS1
		HIF1A-AS2		GAS8-AS1
		XLOC_000819		AC092675.3
		LL0XNC01-7P3.1		AC106876.2
		XLOC_004536		LINC01118
		RP11-21L1.1		AC064874.1
		HMGA1P4		AC005481.5
		DLEU2L		AC011997.1
		XLOC_006794		AC112721.1
		RP11-16E12.2		LINC01124
		XLOC_010163		LINC00152
		XLOC_001455		RP5-1039K5.16
		XLOC_000264		RP13-131K19.2
		XLOC_011334		RP11-541F9.1
		RP11-236L14.2		AC005104.3
		LINC01209		RP11-374M1.4
		AC113618.1		RP11-655H13.2
		RP11-408H1.3		RP11-408H1.3
		AF131215.9		RP5-858B6.3
		RP11-401F2.3		RPS10P7
		SNHG5		RP11-211G3.2
		RP11-723G8.1		MEG9
		DLEU2		LINC00397
		RP11-70F11.8		LINC00473
		RP1-111C20.4		AC011243.1
		LINC01287		RP11-62L18.3
		LINC01184		RP11-555J4.4
		SEPT7-AS1		AC004041.2
		XLOC_000086		RP11-274J16.5
		RP11-153F1.2		AC064834.2
		RP11-973D8.4		NUTM2A-AS1
		ZBED3-AS1		RP11-417E7.1
		RP13-870H17.3		AC092198.1
		CTA-276F8.1		RP11-15M15.1
		XLOC_008274		RP11-96B5.3
		RP11-48D4.2		RP13-297E16.4
		XLOC_009783		AC093690.1
		RP1-310O13.13		AC079613.1
		RP11-673P17.2		RP11-223P11.3
		EMX2OS		RP1-283K11.3
		RP11-367N14.3		LINC00630
		AP001476.2		AC034228.3
		XLOC_000324		AC003090.1
		XLOC_013049		DHRSX-IT1
		XLOC_006201		TINCR
		RP11-89K21.1		RP11-393K12.2
		RP11-130F10.1		LINC01312
		RP5-1121A15.3		LINC00370
		XLOC_013987		LINC01120
		LINC00960		AC012506.3
		AC006115.3		RP11-359E8.3
		C8orf12		AC106786.1
		RP11-673E11.2		RP11-131L23.1
		RP11-124N14.3		SAMSN1-AS1
		AC109642.1		RP11-86H7.6
		RP11-789F5.1		LINC00571
		RP11-312J18.6		AF230666.2
		RP11-482D24.2		RAET1E-AS1
		RP11-379C10.4		LINC01422
		CTBP1-AS2		AC091633.3
		RP5-991G20.1		AC007879.5
		OR51B5		CTA-929C8.7
		RP11-556E13.1		RP11-149B9.2
		RP11-18H21.1		RP4-717I23.3
		CTD-2235C13.3		MIR503HG
		CTD-2619J13.14		RP11-54O7.3
		RP11-137J7.2		RP1-288M22.2
		XLOC_009279		MIR1255B1
		TPTEP1		ENTPD3-AS1
		RP11-661G16.2		IL10RB-AS1
		RP11-555J4.4		LINC00114
		XLOC_011826		AC007255.8
		XLOC_005304		RP11-543D5.2
		CTA-292E10.9		LINC01342
		RP11-556H2.4		AC004870.4
		RP11-544I20.2		FAM95B1
		RP11-16P20.3		EFCAB6-AS1
		RP11-380B4.3		FLJ44511
		XLOC_007925		AC007403.3
		XLOC_008894		RP11-553K8.2
		XLOC_006079		ABCC5-AS1
		XLOC_007098		OSER1-AS1
		RP11-776A13.3		AC079630.2
		XLOC_007499		RP11-33A14.1
		RP11-280G9.1		ROR1-AS1
		RP11-445F12.1		AC009948.5
		LINC00596		AP001048.4
		THTPA		AC104809.2
		RP13-516M14.1		RP11-475D12.1
		LL22NC03-22D1.1		LINC01441
		XLOC_000235		MIR181A2HG
		RP1-309H15.2		FLJ37035
		AC105339.1		RP1-231P7P.1
		XLOC_006976		EPB41L4A-AS1
		RP11-37C7.3		AC005076.5
		RP11-881M11.1		AC104777.4
		XLOC_010776		RP11-30O15.1
		XLOC_010287		RP1-90G24.6
		RP11-270M14.5		EGFR-AS1
		RP11-424G14.1		AC007319.1
		RP11-744N12.3		RP4-622L5.7
		XLOC_011918		LINC00691
		XLOC_010695		TTTY22
		RP11-122F24.1		AC009487.4
		CTC-471C19.1		SNHG14
		RP5-991O23.1		LINC01057
		PCCA-AS1		LL22NC03-86G7.1
		LINC01115		AC018804.3
		AC008067.2		RP5-1033H22.2
		XLOC_001936		AC108051.1
		RP11-77P16.4		AC064834.1
		RP11-63E9.1		INHBA-AS1
		RP11-466L17.1		LINC01248
		CTC-458I2.2		AC079767.4
		RP11-337C18.8		AL109763.2
		PWAR6		AMMECR1-IT1
		XLOC_011484		RP11-510C10.3
		ITGA9-AS1		AC009506.1
		PRC1-AS1		RP11-433C9.2
		AC007392.4		DNAJC27-AS1
		CTB-113P19.4		AC096559.1
		RP11-422N16.3		RP11-132N15.3
		XLOC_003400		HAGLR
		PRICKLE2-AS1		RP11-574K11.5
		RP11-29P20.1		PHEX-AS1
		RP11-958F21.1		LINC00466
		RP11-54A9.1		AC104699.1
		CHRM3-AS2		AC069394.1
		RP11-297M9.2		AJ009632.3
		CTD-2349P21.9		RP11-499O7.7
		RP4-694A7.2		VWC2L-IT1
		XLOC_007018		LINC01133
		XLOC_009530		RP1-272L16.1
		RP11-46H11.3		RP11-191L9.4
		RP5-1042K10.10		AC114730.3
		AC019100.3		SLC25A5-AS1
		RP11-203E8.1		LINC01142
		XLOC_005602		AF196972.9
		XLOC_005524		RP3-326I13.1
		RP11-739N10.1		RP11-344B5.2
		XLOC_011947		AC012317.1
		CTA-941F9.10		RP11-40H20.4
		XLOC_012035		AC004009.3
		XLOC_001668		MDC1-AS1
		CTD-2020K17.3		RP11-151A6.4
		CTC-523E23.11		RP11-466F5.8
		XLOC_000318		RP11-467I20.2
		LMLN-AS1		AC011239.1
		RP11-242F24.1		RP11-289H16.1
		RP11-171I2.1		RP11-235G24.1
		AC090505.6		AC017104.6
		LINC01297		LINC00703
		XLOC_013100		LINC01280
		XLOC_009969		GPC6-AS2
		RP11-27K13.3		LINC01272
		LPP-AS2		LINC00572
		RP1-301L19.1		RP11-48F14.1
		RP11-366L20.2		RP11-114B7.6
		RP11-405O10.2		AP001476.2
		LINC00969		RP11-503C24.6
		XLOC_003204		STK24-AS1
		RP13-143G15.3		PRKAR2A-AS1
		XLOC_009483		LINC00539
		RP11-536P6.3		TTC21B-AS1
		AJ009632.3		RP11-475D12.2
		LINC00898		RP1-293L8.2
		MIR4454		LINC00365
		RP11-66B24.5		LINC00620
		XLOC_002925		RP11-5K23.5
		C16orf82		RP11-438F14.3
		RP11-156L14.1		RP11-561I11.3
		AC012531.25		AP001439.2
		XLOC_009223		RP11-370B11.3
		RP11-476F14.1		LINC01087
		CTC-458G6.2		AC096669.3
		XLOC_002866		COL18A1-AS2
		XLOC_004841		LINC01015
		RP11-438B23.2		RP5-884C9.2
		XLOC_006342		AC073626.2
		XLOC_007475		ZMIZ1-AS1
		XLOC_001118		SVIL-AS1
		RP11-85B7.2		RP1-177I10.1
		RP11-498E2.7		TGFA-IT1
		XLOC_005595		HSD52
		XLOC_007861		RP11-265P11.1
		AP000997.2		TNK2-AS1
		AP000946.2		RP4-564F22.5
		DGCR5		AC064871.3
		HCG25		LINC00885
		RP4-790G17.7		SH3BP5-AS1
		XLOC_007920		AC009227.2
		XLOC_007710		LAMTOR5-AS1
		XLOC_011927		RP11-697E14.2
		XLOC_005414		RP11-38C18.2
		RP11-463J7.2		AC025165.8
		XLOC_004049		RP11-179K3.2
		XLOC_008935		CITF22-49D8.1
		CTD-2314B22.1		RP11-576D8.4
		RP11-764K9.1		RP11-222A5.1
		RP11-277P12.10		AC007182.6
		RP11-374M1.2		PCOLCE-AS1
		RP11-48F14.1		AC099850.1
		XLOC_007440		TEX26-AS1
		RP11-276E17.2		AC015987.1
		XLOC_004256		RP11-94M14.2
		XLOC_004991		RP1-137H15.2
		RP11-364P22.2		ATP2B2-IT2
		XLOC_009810		RP3-333H23.8
		RP11-573D15.2		TMEM72-AS1
		RP11-434E6.2		AP000469.2
		LINC01410		RP11-123K19.1
		XLOC_013238		LINC00240
		KIRREL3-AS2		LINC00502
		AC008103.4		LINC00393
		A1BG-AS1		RP11-344P13.1
		RP11-573G6.6		LINC01398
		RP11-10H3.1		AC009518.4
		XLOC_008661		RP4-758J18.2
		LINC00384		CTA-250D10.19
		XLOC_010585		AC034187.2
		RP11-313I2.11		RP5-1142A6.2
		RP1-309I22.2		RP1-200K18.1
		RP11-109E12.1		POT1-AS1
		LINC01450		AP001347.6
		RP11-421E14.2		LINC00863
		LINC00667		AL050303.7
		XLOC_010630		AC107399.2
		RP11-463O9.6		RP11-441O15.3
		RP11-475A13.2		LINC00184
		XLOC_005041		RP11-82L18.2
		PPP2R2B-IT1		RP5-1086K13.1
		XLOC_003187		LINC01266
		AC008060.7		PGM5-AS1
		XLOC_001401		U82695.9
		AIRN		LARGE-AS1
		RP11-379P15.1		RP11-160H22.3
		XLOC_006786		RP11-524H19.2
		ST3GAL5-AS1		FAM41AY1
		RP11-10C8.2		RP11-295G24.5
		TRAF3IP2-AS1		RP11-669M2.1
		RP11-100K18.1		RP13-348B13.2
		RP4-751H13.7		RP11-330M19.1
		XLOC_011997		RP11-228B15.4
		RP11-9E17.1		EIF1AX-AS1
		LINC00958		AC096574.4
		RP11-360A18.2		CATIP-AS1
		XLOC_013683		RP11-383G10.5
		HLA-F-AS1		AC007879.6
		XLOC_004128		WWC3-AS1
		XLOC_004292		GRTP1-AS1
		RP11-98O2.1		RP11-405O10.2
		CTD-2620I22.3		AC092484.1
		RP11-206L10.9		AC083900.1
		RP11-579D7.4		RP5-1160K1.3
		RP11-87M18.2		RP4-549F15.1
		LINC00982		LINC00237
		FAM53B-AS1		RP4-614C15.2
		U91328.19		RP11-361F15.2
		MGC27382		CTD-2228K2.7
		AC026202.5		AC073957.15
		AP000462.2		RP5-899B16.2
		RP11-556O5.6		AC012354.6
		LINC00283		RP11-16L9.2
		CTD-2516F10.2		OSTM1-AS1
		CFLAR-AS1		AATK-AS1
		NNT-AS1		AC073283.7
		AC006547.13		LINC00092
		XLOC_004316		RP11-182M20.2
		XLOC_008899		AC093818.1
		LINC01470		MIR137HG
		LINC00452		RP11-107I14.2
		LINC00588		RP11-358M3.1
		CTD-2036P10.3		AC079790.2
		XLOC_005592		AC007362.3
		RP11-116D2.1		RP11-554K11.2
		XLOC_008863		TRAPPC12-AS1
		RP11-492E3.2		DDX26B-AS1
		LINC00927		LA16c-83F12.6
		RP11-634B7.4		AC009478.1
		RP11-638L3.1		TAF1A-AS1
		RP11-425D17.1		LINC00705
		CTD-2303H24.2		AC018693.6
		RP11-95O2.5		LINC00113
		RP11-724N1.1		RP11-539I5.1
		XLOC_002317		RP1-91J24.3
		MYT1L-AS1		RP11-415J8.3
		RP11-108M9.6		LINC00350
		RP11-517P14.2		RP11-449J1.1
		AC068499.10		XXbac-B476C20.9
		RP11-400N13.1		RP11-513I15.6
		LINC01448		AC013269.4
		GRTP1-AS1		AC079630.4
		RP11-4F22.2		PPP1R26-AS1
		FTX		AC078942.1
		CTC-353G13.1		TMEM246-AS1
		LINC00654		AC015977.6
		RP5-1033H22.2		SFTA1P
		XLOC_012991		AC099754.1
		LINC00475		RP11-422P22.1
		TEX41		NHEG1
		RP11-419I17.1		RP11-3B7.1
		XLOC_000682		RP11-764K9.1
		IPO9-AS1		AC104134.2
		RP5-1069C8.3		RP11-168C9.1
		XLOC_003219		AP001626.1
		SMC2-AS1		RP1-257A15.1
		AC022819.3		MPRIP-AS1
		RP11-357N13.2		RFPL1S
		XLOC_008992		JPX
		RP11-60H5.1		ATP13A4-AS1
		RP1-207H1.3		PLCB1-IT1
		CYYR1-AS1		NUTM2B-AS1
		XLOC_012471		RP11-390F4.3
		XLOC_011790		RP4-610C12.3
		XLOC_007528		LINC01107
		EPB41L4A-AS1		AC002064.5
		RP11-572M11.1		CYP4A22-AS1
		XLOC_004061		LINC00475
		AC005262.3		FAM197Y5
		RP11-981G7.1		RP11-236B18.2
		XLOC_010782		RP3-370M22.8
		NOP14-AS1		XX-C2158C6.3
		RP11-280O1.2		LINC01393
		AP000462.3		AC018799.1
		RP11-470M17.2		AC002480.5
		RP11-177F15.1		RP11-328J2.1
		AC004538.3		NAALADL2-AS1
		AC004158.3		AP000320.6
		XLOC_006258		LINC01492
		AF131217.1		DOCK4-AS1
		XLOC_011989		AC096669.1
		AC104655.2		XXbac-BPG308K3.6
		RP11-375A5.1		RP11-70C1.1
		XLOC_000585		LINCMD1
		XLOC_002900		MYT1L-AS1
		RP11-747H7.3		RP11-569A11.2
		XLOC_011576		C9orf135-AS1
		XLOC_000565		AP001046.6
		OR2A1-AS1		RP5-1022P6.4
		XLOC_006450		AC064875.2
		LINC00502		LINC00505
		XLOC_003640		CADM3-AS1
		RP5-952N6.1		RP4-784A16.5
		CTA-221G9.7		AL163953.2
		XLOC_001212		RP1-301L19.1
		RP5-1173A5.1		FAM225B
		CTC-457L16.2		AC005522.7
		RP11-190J1.3		PTPRD-AS1
		RP11-34P13.13		RP13-379L11.1
		RP4-761J14.8		RP11-3P22.2
		RP11-324O2.3		RP11-269F19.2
		RP11-2I17.4		FAM66E
		CTC-529L17.2		AP001627.1
		XLOC_002721		FGD5-AS1
		KCNK15-AS1		NRG3-AS1
		RP11-728G15.1		AC017002.4
		RP11-723O4.2		PLAC4
		XLOC_005667		SNHG23
		RP11-676J12.7		DBH-AS1
		KCNMA1-AS1		RP5-850O15.3
		AC064834.3		RP11-354I10.1
		LINC00477		PROSER2-AS1
		AC008079.10		MIAT
		XLOC_005754		TRAM2-AS1
		AC005062.2		RP1-234P15.4
		RP11-277P12.9		RP1-309F20.3
		SLIT1-AS1		AC092669.6
		XLOC_006962		AC118653.2
		RP11-212I21.5		UBXN7-AS1
		LINC00665		LINC00626
		RP11-586K12.10		RUSC1-AS1
		XLOC_011017		RP11-46A10.2
		RP11-1437A8.4		RP11-1018N14.2
		XLOC_012011		LINC01529
		LINC00993		AC004603.4
		XLOC_010032		LINC00115
		LL22NC03-27C5.1		AC009365.4
		RP11-401P9.6		AC098872.3
		XLOC_010981		AC023590.1
		RP11-388P9.2		XXbac-BPG154L12.4
		XLOC_001195		AC007879.4
		LINC00284		RP11-66A2.1
		RP11-61I13.3		AC000036.4
		RP11-380D23.2		DKFZP434L187
		LINC01198		RP11-501J20.5
		TRHDE-AS1		PCA3
		XLOC_001309		RP3-441A12.1
		XLOC_009511		RP11-69E9.1
		CTD-2521M24.11		SATB2-AS1
		LINC01003		RP11-360A18.1
		CTD-2547L24.3		AC009950.2
		RP11-430C7.5		NRIR
		SMG7-AS1		HAR1A
		RP1-244F24.1		RP11-464C19.3
		CTB-131K11.1		KCNIP2-AS1
		XLOC_005855		PRICKLE2-AS3
		XLOC_005730		RP4-798A10.2
		PCAT29		FGF13-AS1
		SLC8A1-AS1		LINC01040
		RP1-92O14.6		AC010745.1
		CTD-2311B13.2		RP11-196I18.4
		RP11-93B14.9		ZNF503-AS1
		RP11-379J13.2		AC009531.2
		RP11-24M17.4		LINC00869
		XLOC_000208		RP11-552E20.4
		IBA57-AS1		RP11-205K6.2
		XLOC_011544		SLC39A12-AS1
		LINC01533		LINC00937
		UCA1		AC007461.2
		XLOC_002499		RP11-672F9.1
		CTC-457E21.9		AP001476.3
		RP11-115C21.2		DDC-AS1
		LINC00963		AC098823.3
		XLOC_012630		RP4-683M8.2
		RP1-155D22.2		BAIAP2-AS1
		XLOC_000610		LINC01375
		XLOC_005302		AP4B1-AS1
		XLOC_005269		LINC00685
		AP001065.15		RP11-278A23.1
		RP11-856M7.6		RP1-137D17.1
		RP11-25L3.3		SGMS1-AS1
		XLOC_004629		RP11-328D5.1
		SLC25A25-AS1		RP4-760C5.5
		LINC01359		RP5-1050E16.2
		RP11-70O5.2		RP1-104O17.3
		RP11-285E23.2		RP11-99H8.1
		HTR2A-AS1		LEMD1-AS1
		XLOC_012004		RP11-276H19.1
		XLOC_001508		AC132807.1
		RP11-54G14.1		RP1-310O13.7
		AC002480.5		RP11-15I11.3
		LINC01114		RP1-18D14.7
		CTD-2008L17.2		AC009961.3
		XLOC_007880		AC093382.1
		XLOC_013531		AC105393.2
		CTC-205M6.5		RP1-80N2.2
		RP11-15H20.6		TMEM191A
		RP11-148B3.1		RP11-528N21.1
		LY86-AS1		RP4-813D12.3
		RP11-399F2.2		RP3-323P24.3
		RP11-256L6.3		CFLAR-AS1
		RP3-508I15.9		AC018359.1
		RP11-333I13.1		NUP50-AS1
		ZNF503-AS1		RP11-739N20.2
		RP11-6N17.6		RP11-157P1.4
		GMDS-AS1		RP11-217B7.2
		LINC00397		RP11-145A3.2
		LINC01266		FAM41AY2
		CTA-342B11.3		ST7-AS2
		XLOC_011494		MIR29B1
		RP11-521B24.3		AC093375.1
		RP11-296O14.3		SORCS3-AS1
		CTD-2541J13.2		AC013480.2
		XLOC_007118		RP11-735G4.1
		XLOC_001342		MRPL23-AS1
		RP1-105O18.1		SLC16A1-AS1
		MATN1-AS1		AC093642.4
		RP11-278A23.1		RP11-348J12.2
		XLOC_007004		RP11-416N2.3
		RP11-123M21.1		RP11-506B6.6
		RP11-468H14.2		PLCL2-AS1
		LINC01134		RP11-379B8.1
		XLOC_012183		RP3-512E2.2
		RP11-197N18.7		CTA-292E10.6
		RP11-61O1.1		ADIPOQ-AS1
		RP11-283I3.6		RP11-87M18.2
		XLOC_009652		AC021021.2
		RP3-466P17.1		AC007463.2
		CTC-575N7.1		AC104655.3
		XLOC_014147		FAM138B
		RP11-108M12.3		LINC00390
		RP11-463J10.2		KIRREL-IT1
		MIR124-2HG		RP1-37C10.3
		RP11-488I20.8		RP11-348F1.2
		XLOC_000633		LINC00606
		ILF3-AS1		RP11-523O18.1
		XLOC_001191		RP5-905H7.9
		FAM223A		RP11-136K14.3
		AC084219.4		PAPPA-AS2
		CTD-2636A23.2		LINC00343
		RP11-650K20.3		AC092155.4
		XLOC_003341		SHANK2-AS1
		RP11-344E13.3		LINC00974
		MGC45800		RP11-128M1.1
		XLOC_006412		RP11-336A10.2
		CECR7		PLCG1-AS1
		CTD-2632K10.1		RP11-137H2.4
		FAM181A-AS1		RP11-509J21.4
		XLOC_012891		LINC01108
		XLOC_003514		TEX41
		RP4-717I23.3		AC020595.1
		XLOC_003897		RP3-418C23.2
		RP11-744I24.2		LINC01535
		XLOC_000246		ENTPD1-AS1
		RP11-547D23.1		LENG8-AS1
		RP11-96K19.2		MIR217HG
		RP11-357P18.2		RP11-426A6.5
		XLOC_002588		RP11-719J20.1
		RP11-1191J2.2		FAM66C
		XLOC_008971		AL589986.2
		XLOC_008646		PTPRD-AS2
		RP11-576E20.1		RP11-397G17.1
		AC074117.10		CTA-929C8.6
		RP11-894P9.2		SMCR5
		PROSER2-AS1		PSMD5-AS1
		RP11-506M13.3		PP12613
		SNORD4A		DISC1-IT1
		RP11-95P13.1		DAB1-AS1
		RP1-78B3.1		AC010145.4
		RP11-1109M24.16		NAALADL2-AS2
		RP11-285B24.1		RP11-38J22.3
		XLOC_005087		AC073218.1
		XLOC_008693		RP1-167F1.2
		XLOC_013680		AC109826.1
		RP11-211G23.1		RP11-289F5.1
		RP11-423P10.2		RP11-203B9.4
		RP11-386I8.6		AC011893.3
		XLOC_000544		LINC00840
		LAMTOR5-AS1		AC005082.12
		CTD-3018O17.3		RP4-756H11.3
		RP13-57D9.3		RP11-278H7.1
		RP11-216L13.18		RP5-945F2.3
		XLOC_007450		AC097724.3
		RP5-894A10.6		RP11-148B18.3
		RP11-727F15.11		RP11-166N17.3
		RP11-745C15.2		RP4-635E18.7
		CRYM-AS1		AC004112.4
		XLOC_003171		RP1-212P9.2
		RP5-1050E16.2		AC010894.3
		LINC00463		RP11-212D3.4
		AC004076.5		ATE1-AS1
		RP11-9F11.3		LHFPL3-AS1
		XLOC_011766		AC002472.11
		CTB-41I6.1		LA16c-395F10.1
		ARSD-AS1		LINC01359
		RP11-1223D19.1		RP11-432J24.5
		XLOC_013657		BSN-AS2
		CTB-102L5.7		LINC01276
		RP5-1195D24.1		RP11-80B9.1
		XLOC_005208		RP5-1068B5.5
		KB-173C10.2		LINC00454
		RP11-313C15.1		AC062021.1
		XLOC_012616		DANCR
		CTC-543D15.7		AC010890.1
		RP11-734K2.4		RP5-983L19.2
		AC067960.1		AP000432.2
		XLOC_001451		AC078883.4
		C1orf180		LINC00423
		RP11-359B12.2		RP11-547D24.3
		FLJ16171		AP000235.2
		RP11-596C23.2		AC144525.1
		SC22CB-109E1.1		AC012593.1
		AC018890.6		LINC00658
		RP11-619L19.1		AP000477.3
		RP4-555D20.2		LINC01247
		AF064858.6		AC007557.3
		RP4-663N10.1		SLC8A1-AS1
		AC012354.6		RP11-168P8.3
		CLYBL-AS1		LINC00511
		FAM83A-AS1		ITGB2-AS1
		RP11-571M6.7		RP11-286M16.1
		RP11-398E10.1		C14orf132
		MIMT1		RP11-395B7.4
		XLOC_006568		LINC00629
		XLOC_008895		AC079779.7
		RP11-685A21.1		RP3-340N1.2
		RP11-307C12.11		AC004448.2
		TCL6		RP1-135L22.1
		XLOC_009679		AP000402.3
		LINC01435		RP5-1028L10.1
		LINC00533		AC073636.1
		RP11-274H2.2		RP11-433J20.2
		RP11-251G23.5		AC096574.5
		LINC00668		LMCD1-AS1
		RP11-458K10.2		RP11-267C16.1
		RP11-135A1.3		HORMAD2-AS1
		XLOC_012601		RP11-319F12.2
		XLOC_013274		AP002856.6
		RP4-784A16.4		LBX1-AS1
		PRMT5-AS1		RP11-552E20.1
		TTTY23		GCSAML-AS1
		TTTY23B		LINC00595
		XLOC_008208		LINC01153
		AC137932.6		IL21-AS1
		RP11-61L19.1		RP11-165F24.3
		XLOC_003406		WDR11-AS1
		RP11-510J16.5		RP11-570H19.2
		AC005562.1		AC092535.3
		RP11-154D17.1		MIR663AHG
		RP11-110H1.8		C6orf47-AS1
		XLOC_007223		ST7-AS1
		CTB-158E9.1		AC079145.4
		ZEB2-AS1		HCG15
		RP11-177H13.2		RP11-69I8.3
		UG0898H09		AL672294.1
		CTC-325H20.2		LINC00845
		LINC01505		FAM155A-IT1
		RP3-413H6.2		AC105760.2
		MME-AS1		SMIM2-AS1
		XLOC_013437		AC005358.3
		RP11-206L10.3		RP11-656D10.5
		RP11-284J1.1		RP11-164D18.2
		AC103563.9		LINC01364
		NAALADL2-AS2		RP4-718J7.4
		XLOC_013308		RP11-384P7.5
		RP11-422J15.1		RP11-340I6.3
		TTTY20		AP006285.6
		XLOC_003730		RP11-95I16.2
		RP11-79E3.3		AC009502.4
		XLOC_009797		RP11-309N24.1
		ZNF213-AS1		AP000998.2
		RP11-135A24.4		RP11-38M15.11
		SNHG12		RP11-195B3.1
		XLOC_007096		LINC00307
		GNG12-AS1		LINC00866
		RP5-1099E6.3		AC019172.2
		RP11-543G18.1		TP73-AS1
		RP4-781K5.4		DLG1-AS1
		XLOC_003782		RP11-112J3.16
		XLOC_013770		KIF9-AS1
		RP1-272L16.1		AC012501.2
		XLOC_007805		AC009299.3
		XLOC_013052		CSE1L-AS1
		XLOC_011803		AC053503.11
		RP11-367J11.2		AP001471.1
		AL133243.2		RP11-300M24.1
		RP11-308D13.3		LINC00310
		RP1-5O6.6		RP11-158D2.2
		XLOC_006485		LINC01537
		RP11-168E17.1		AL928742.12
		RP3-326I13.1		STK4-AS1
		XLOC_013064		AC124861.1
		XLOC_014217		CCDC148-AS1
		RMST		RP11-89N17.2
		MEG9		RP11-18B16.2
		RP4-781K5.9		RP13-188A5.1
		CTD-2532D12.5		AC109333.10
		XLOC_001953		AC018359.3
		RP11-154D6.1		FLJ38122
		XLOC_003276		LINC01442
		MIR145		RP11-413M3.4
		CTA-445C9.15		RP5-973N23.4
		IFNG-AS1		LINC01483
		LINC01282		MIR1302-2
		CH17-264L24.1		RP11-223A3.1
		XLOC_010462		DIAPH3-AS1
		XLOC_014207		SLC2A1-AS1
		RP11-182J1.5		RP11-809N15.2
		IDI2-AS1		SPAG5-AS1
		RP11-848P1.4		AC018647.3
		AC022201.4		AC116035.2
		RP11-804H8.6		RP11-406A20.4
		RP3-341O5.3		RP11-796I2.1
		AC003003.5		RP1-35C21.2
		LINC00649		RP1-28O10.1
		XLOC_010769		RP1-167A14.2
		XXbac-BPG254F23.7		RP4-753D4.2
		XLOC_009942		RP11-165J3.6
		RP11-150D5.2		AC005392.13
		CTB-167B5.1		FRMPD3-AS1
		VCAN-AS1		LINC01074
		RP11-329B9.3		CERS6-AS1
		XLOC_005392		RP11-492E3.2
		RP11-98L5.5		RP1-101K10.6
		CTD-2192J16.11		LINC01132
		RP11-426A6.5		RP11-242O24.5
		RP11-285E9.6		SOX21-AS1
		TMEM161B-AS1		RP11-307P5.1
		NUTM2A-AS1		RP11-445N18.5
		XLOC_013039		DNMBP-AS1
		RP11-554D20.1		RP11-301G19.1
		CTD-2006K23.1		CTA-31J9.2
		AC007362.3		RP4-565E6.1
		RP11-219B17.1		RP11-536C5.7
		PP14571		FLJ43879
		BZRAP1-AS1		RP11-354K1.1
		RP11-403N16.2		ASH1L-IT1
		RP1-122O8.7		RP11-171A24.2
		AP000797.4		FAM212B-AS1
		RP11-102M11.2		RP1-213J1P__B.1
		AC002480.4		RP4-533D7.5
		SEC24B-AS1		LINC00948
		ZNRD1-AS1		RP11-77P6.2
		HOTTIP		SNAP25-AS1
		CTD-2383M3.1		FLJ31104
		RP11-70F11.11		RP11-69C17.3
		RP11-640N11.2		RP1-153P14.5
		CTD-3247F14.2		MACROD2-IT1
		AC002539.1		RP6-102O10.1
		RP1-90J20.2		RP11-372M18.1
		LINC00544		AC007383.3
		RP11-53B2.3		LINC01341
		XLOC_003651		TARID
		AC009120.11		RP5-1074L1.1
		RP11-324O2.6		LINC01429
		RP11-146D12.2		RP11-350G8.5
		RP5-1009E24.8		RAPGEF4-AS1
		RP11-411B10.2		RP11-383C5.3
		AC006116.15		HCG20
		RP11-44N11.1		RP1-251M9.3
		XLOC_008963		AC078842.3
		XLOC_012794		RP4-663N10.1
		RP11-715C4.1		RP3-395M20.9
		LINC01103		RP4-781K5.4
		TTN-AS1		AC023469.2
		LINC01442		LINC01515
		RP11-488I20.9		RP5-884G6.2
		RP11-669C19.1		AP000692.9
		LINC01257		MFI2-AS1
		RP11-554D14.6		AC003991.3
		XLOC_010784		RP11-12L8.1
		TUSC7		AC099684.1
		RP11-508N22.13		LINC01494
		RP11-334J6.7		RP3-467K16.4
		ZNF32-AS2		AC105339.1
		AC004878.2		RP11-180I4.2
		RP3-395M20.8		AC004941.3
		CKMT2-AS1		RP11-23I7.1
		RP11-148I19.1		AC007952.5
		MIR3976HG		RP1-317E23.3
		CADM2-AS2		RP11-244N9.6
		XLOC_013012		RP11-342M1.3
		AC017104.6		RNF144A-AS1
		XLOC_012430		RP4-724E13.2
		RAPGEF4-AS1		LINC00693
		LINC01254		LINC00578
		LINC00682		HCG11
		F11-AS1		EFCAB14-AS1
		RP5-1011O1.3		AC012442.6
		XLOC_000623		RP11-127L20.3
		LINC00861		LINC01320
		LINC01281		RP11-513G11.2
		RP1-265C24.8		RP3-508I15.9
		RP11-3L21.2		ARMCX3-AS1
		RP11-350J20.12		RP11-367B6.2
		RP11-89N17.3		PCAT6
		STXBP5-AS1		RP11-132M7.3
		XLOC_009021		LINC00392
		RP11-704C2.1		RP11-186N15.3
		LINC00184		LINC01209
		TCEAL3-AS1		GUSBP11
		XLOC_012887		AP001610.5
		RP11-964E11.2		RP11-358M14.2
		RP3-525N10.2		RP11-206L10.2
		XLOC_011124		AC097495.3
		RP11-15I11.3		AC024028.1
		AC010127.3		MIR646HG
		RP11-2L4.1		RP11-503C24.3
		RP5-821D11.7		AC015971.2
		CTC-523E23.1		RP1-90J20.2
		XLOC_007860		RP11-85L21.4
		AC073043.1		AC010891.2
		XLOC_006277		AC068039.4
		XLOC_008506		AC011995.3
		RP11-98D18.16		RP11-343J18.1
		RP11-332J15.4		AP001468.58
		LINC00664		RP1-111D6.3
		XLOC_010693		LINC01185
		C1orf213		RP11-15B24.5
		XLOC_006613		AC004951.6
		ZBTB11-AS1		RP5-864K19.4
		XLOC_004100		RP11-400N13.2
		PSMD6-AS2		AP006222.2
		XLOC_001612		RP11-402N8.1
		XLOC_002675		U51244.2
		XLOC_006710		RP11-106M7.1
		APOBEC3B-AS1		LINC01125
		KB-1517D11.4		RP13-225O21.2
		RP11-293A10.3		LINC01013
		XLOC_013950		AC106875.1
		AC020956.3		RP11-347D21.2
		RP1-288M22.2		RP11-98I9.4
		LINC00683		RP11-281A20.2
		XLOC_011368		AC068057.1
		VAC14-AS1		AC009411.1
		AC092159.2		GS1-519E5.1
		RP1-20N2.8		CCDC183-AS1
		AC005757.7		RP11-108M9.3
		LANCL1-AS1		RP3-340B19.3
		PCAT19		RP11-114M1.1
		LINC00301		AL133247.2
		XLOC_000947		LINC01005
		RP11-420K14.8		AC010731.2
		RP11-404F10.2		AC005042.5
		RP11-166P13.4		D21S2088E
		GABPB1-AS1		RP11-574F21.2
		RP11-273B19.1		AC144450.1
		RP11-346C4.3		AC012462.3
		RP11-767I20.1		RP3-434P1.6
		XLOC_005505		ZNF883
		AP003025.2		RP3-399L15.3
		LINC00924		RP11-1B20.1
		RP11-493L12.7		AC092295.4
		RP11-803P9.1		HOTAIR
		FENDRR		RP4-534N18.2
		XLOC_003240		AC005152.3
		AC004448.5		AC005682.5
		RP11-242J7.1		AC008940.1
		AP000350.5		RP11-791O21.5
		RP11-69H14.6		AC090587.5
		RP5-968P14.2		TTC3-AS1
		RP11-671J11.4		AC004692.4
		RP11-356B19.11		RP11-31E13.2
		RP11-262H14.3		RP11-492I21.1
		XLOC_009445		RP5-968D22.1
		RP13-895J2.3		RP5-1160K1.6
		XLOC_003657		AL109763.1
		LINC01204		AP001065.15
		CTC-303L1.2		SRGAP3-AS2
		CTD-2313J23.1		GS1-18A18.2
		RP11-452C13.1		AC136896.1
		XLOC_009738		SPATA13
		XLOC_002996		RP5-884M6.1
		AC025171.1		RP13-39P12.3
		PAXIP1OS		RP11-242F24.1
		LINC00938		WEE2-AS1
		CTA-305I2.1		LINC00954
		PAPPA-AS2		HCG22
		SNHG11		THRB-AS1
		XLOC_012899		LINC01128
		RP11-982M15.7		RP11-110G21.1
		BIRC6-AS2		RP4-705D16.3
		RP11-298D21.1		LAMA5-AS1
		XLOC_002960		MIR4500HG
		SOX9-AS1		RP4-781K5.2
		XLOC_014251		AC012123.1
		RP11-9N12.2		RP11-57H12.5
		RP11-324E6.6		AC104653.1
		XLOC_013424		RP11-91I20.3
		XLOC_006757		RP11-404F10.2
		RP11-834C11.4		AC012307.2
		RP11-55L3.1		AC010745.2
		XLOC_010720		SEPT7-AS1
		MLK7-AS1		UBAC2-AS1
		XLOC_010797		TTTY21
		XLOC_008600		AC008281.1
		RP11-752G15.8		RP11-544M22.8
		RP11-219E7.3		AC016722.4
		XLOC_005077		RP11-268G12.1
		CTA-414D7.1		AKT3-IT1
		RP11-114G22.1		AC004485.3
		XLOC_005085		SATB1-AS1
		RP1-111D6.3		AP000282.3
		XLOC_009524		RP11-286B14.1
		CTB-131B5.2		RP1-86D1.2
		AC008703.1		LINC01205
		RP11-343N15.2		RP4-677H15.4
		RP11-944L7.4		AC068490.1
		XLOC_006483		HNF4A-AS1
		XLOC_001249		LINC01277
		RP11-758M4.4		NBPF18P
		XLOC_014080		RP1-232N11.2
		C6orf47-AS1		AC091729.9
		HMGN3-AS1		RP11-80I15.4
		XLOC_001209		LINC01548
		RP11-259K5.2		ASTN2-AS1
		RP11-10A14.3		RP11-20J15.3
		RP11-30O15.1		RP11-101P17.11
		XXbac-BPG248L24.13		CCDC26
		XLOC_003202		RP11-348F1.3
		DEAR		EPHA1-AS1
		RP11-2G1.1		RP11-528A4.2
		RP6-91H8.3		LINC00382
		XLOC_007401		AC069513.4
		AC091633.3		GS1-124K5.11
		RP11-208N14.4		RP11-168O16.1
		RP11-142A23.1		AC009495.4
		XLOC_009389		AC103564.7
		CTD-2619J13.13		AC073987.1
		ZRANB2-AS2		LINC00242
		RP11-284F21.9		RP11-38L15.2
		XLOC_009083		TTTY10
		XLOC_013728		LINC00710
		RP11-418B12.1		RP5-1111A8.3
		XLOC_006931		AC098973.1
		AC013733.3		LINC00377
		XLOC_006898		LINC00446
		XLOC_000077		RP11-407H12.8
		RP11-21C4.1		RP11-552D8.1
		AC005042.4		AC004691.5
		XLOC_013448		AC072062.1
		RP11-379B18.5		REV3L-IT1
		RP11-49L2.1		AP001464.4
		RP11-251P6.1		RP11-475I24.8
		AC009948.5		MCHR2-AS1
		DPP9-AS1		GK-IT1
		XLOC_003503		AC007563.3
		XLOC_005559		LINC00452
		RP11-706O15.1		BX322557.13
		RP11-91H12.4		AC010975.1
		FLJ33534		RP11-442N24__B.1
		AC009299.3		CTD-2022H16.1
		PAIP2		RP3-395M20.3
		AC011243.1		RP11-3L21.2
		XLOC_004517		RP1-290I10.7
		RP11-115H13.1		KCNQ1-AS1
		XLOC_001186		RP11-35J23.1
		GLYCTK-AS1		AC007349.4
		ARHGAP26-AS1		RP1-92O14.6
		XLOC_012981		RP11-329B9.1
		XLOC_013936		LINC00433
		RP11-239E10.2		RP11-184I16.4
		Z83001.1		AC005162.4
		RP11-495P10.5		RP11-202I11.2
		RP11-613C6.2		AC006227.1
		RP11-114H24.3		RP11-202D18.2
		XLOC_005421		CTD-2554C21.3
		AC092620.3		AC012494.1
		LINC01265		RP11-173D14.3
		XLOC_002975		AC105053.3
		XLOC_006497		MYCBP2-AS2
		RP11-1149M10.2		RP11-363G2.4
		KIAA1614-AS1		SACS-AS1
		XLOC_012728		LINC01204
		KTN1-AS1		AC108056.1
		DSCAM-IT1		RP11-481G8.2
		RP11-1036E20.9		RP11-423C15.3
		XLOC_008413		ACVR2B-AS1
		LINC00919		RP5-827L5.1
		XLOC_012307		LINC01501
		XLOC_002498		AC011288.2
		AL109761.5		MBNL1-AS1
		JHDM1D-AS1		AC018742.1
		RP11-434H6.6		LINC01264
		RP1-142L7.5		RP3-380B4.1
		RP5-1165K10.2		LINC00280
		AC005387.3		AC007879.7
		RP11-6E9.4		RP11-107I14.4
		RP11-529E10.7		RP11-462L8.1
		RP11-702B10.2		RP11-536K7.5
		XLOC_010463		RP11-184A2.3
		AF131215.4		ISPD-AS1
		RP1-153G14.4		RP11-305L7.6
		XLOC_011899		RP11-374M1.3
		RP11-757O6.1		RP1-140J1.1
		XLOC_009920		RP1-274L7.1
		RP11-508N12.2		XX-CR54.1
		XLOC_003546		RP11-556N4.1
		RP11-123O10.3		MIR194-2
		RP11-363G10.2		RP3-495K2.2
		RP11-360F5.3		AC013460.1
		RP11-164N3.1		RP11-159G9.5
		GPR158-AS1		AC019349.5
		RP1-101D8.1		LINC01159
		RP11-783K16.5		RP5-971N18.3
		XLOC_008538		RP4-644L1.2
		RP11-708J19.1		AC018866.1
		LINC00365		RP11-298H24.1
		RP11-572C21.1		C4B-AS1
		RP11-671J11.7		AC118754.4
		CTB-118N6.2		RP11-385E5.5
		RP11-232M24.1		XIST
		XLOC_008420		RP11-567E21.3
		XLOC_008528		AC018462.2
		RP11-756J15.3		RP11-141A19.1
		AC023481.1		EMX2OS
		XLOC_005295		RP13-766D20.2
		XLOC_007089		ARSD-AS1
		XLOC_004641		RP11-398K22.12
		RP11-108B14.5		RP11-524G24.2
		XLOC_005507		CTC-546K23.1
		RP11-167H9.5		STEAP3-AS1
		ZNF582-AS1		RP11-363N22.2
		RP11-231C18.2		CASC20
		RP11-622C24.2		AC004549.6
		AGBL1-AS1		RP11-206L10.4
		RP4-569M23.4		AC128709.4
		RP11-1149M10.1		RP11-378I13.1
		MTUS2-AS2		KIF25-AS1
		RP11-535C7.1		RP11-240M16.1
		AP000487.5		LINC00400
		RP11-230F18.5		MYO16-AS2
		ALKBH3-AS1		TFAP2A-AS1
		RP11-518I13.1		FLJ31356
		RP11-720L2.4		ZRANB2-AS2
		XLOC_009085		RP5-998H6.2
		XLOC_005141		RP11-366F6.2
		XLOC_012638		AC007128.1
		XXbac-B444P24.13		TOB1-AS1
		RP11-594N15.3		LINC01435
		RP1-122P22.4		RP11-15I11.2
		LARGE-IT1		MIR181A1HG
		XLOC_009016		RP5-1042K10.10
		RP11-506B6.6		RP5-905H7.11
		RP11-443C10.2		ALMS1-IT1
		CBR3-AS1		SNAP47-AS1
		CTC-365E16.1		RP4-568F9.6
		RP11-75N4.2		RP5-857K21.4
		LINC01480		RP11-10N16.2
		XLOC_007087		RP5-1121A15.3
		CTD-2199O4.1		RP11-402G3.5
		XLOC_006391		RP11-172E9.2
		RP5-1125A11.6		TRPM2-AS
		RP11-840I19.5		CDC42-IT1
		CTD-2540L5.6		RP11-195F19.9
		CTD-2154H6.1		TMEM254-AS1
		HOXB-AS3		RP11-344N17.8
		AC008132.15		RP11-407B7.1
		LINC00858		AC091177.1
		CTB-134F13.1		RP11-141A19.2
		AC068492.1		TPRG1-AS2
		XLOC_011217		RP11-282I1.1
		RP5-1139B12.3		FLJ33581
		LINC01165		AC016738.3
		RP11-794A8.1		HOXB-AS1
		XLOC_011417		RP3-508I15.19
		XLOC_010128		RP3-477O4.14
		AC015969.3		RP5-997D16.2
		CTD-2124B20.3		AC090957.2
		AC007391.2		AC006196.1
		RP5-896L10.1		LINC01149
		RP11-879F14.1		RP11-631F7.2
		RP11-588L15.2		AP000688.14
		RP11-63P12.7		ATXN8OS
		RP11-267N12.1		RP11-90J7.4
		XLOC_009838		AF240627.2
		XLOC_011811		RP1-276N6.2
		LINC00387		RP1-128O3.4
		HCG18		NFE4
		RP11-394A14.2		AC002539.1
		FZD10-AS1		RP11-75C23.1
		RP11-658F2.8		MIRLET7DHG
		AC083843.1		RP11-290M5.2
		RP11-478K15.6		AC013472.4
		XLOC_013163		RP13-507P19.2
		RP11-45K10.2		CTD-2192J16.11
		RP5-881P19.7		HCG24
		RP11-159F24.3		FEZF1-AS1
		XLOC_012269		AL022476.2
		XLOC_010048		LINC00159
		CTA-331P3.1		AC004538.3
		RP11-775H9.2		RP4-614C15.3
		INAFM2		FAM41C
		LINC00312		RP4-655J12.5
		RP11-431N15.2		LINC01048
		PLCB1-IT1		RP5-1139I1.1
		XLOC_002585		AC092667.2
		LINC00606		RP11-359G22.2
		AF241725.6		AC007163.6
		LINC01335		LINC00856
		CTD-2621I17.6		SERPINB9P1
		AC142293.3		LINC00276
		RP5-1024G6.5		U73166.2
		DIO3OS		PROX1-AS1
		AC007879.2		AP000695.6
		CTB-39G8.3		PSMG3-AS1
		HSD52		RP4-753D10.5
		XLOC_004806		RP11-416N4.4
		XLOC_002708		THAP7-AS1
		FLG-AS1		AC092580.3
		RP11-382D12.1		RP11-555J4.3
		FBXO36-IT1		RP3-437I16.1
		CTD-2647E9.3		LIMD1-AS1
		RP11-307C19.3		AC091133.1
		RP11-274H24.1		RP11-297A16.2
		XLOC_003854		RP11-379C10.4
		CCDC147-AS1		RP11-305L7.1
		XLOC_006862		AOAH-IT1
		XLOC_001048		LINC00102
		C1orf132		RP11-74C13.3
		RP5-1186N24.3		CTB-89H12.4
		RP11-324D17.3		AC092162.1
		XLOC_001635		RP11-517P14.2
		KB-1732A1.1		LINC01183
		XLOC_012572		RP5-828H9.1
		LINC01203		AC114763.1
		XLOC_005586		RP11-464C19.2
		XLOC_011774		AC093609.1
		RP11-166D18.1		FTX
		RP1-67A8.3		RP3-331H24.4
		XLOC_008748		AC018495.3
		RP13-20L14.1		AC159540.1
		ERICH1-AS1		RP5-1198O20.4
		XLOC_003062		RP4-781K5.6
		ADPGK-AS1		DNM3OS
		RP1-302G2.5		RP11-359N11.1
		RP11-542B15.1		RGPD4-AS1
		XLOC_011137		KLHL7-AS1
		RP11-166D19.1		FAM224B
		AC010894.3		RP11-409K20.6
		XLOC_011339		AC067945.2
		XLOC_006894		AC011753.5
		XLOC_004205		RP11-54O7.1
		LINC00996		RP1-117P20.3
		XLOC_007615		LINC01001
		RP11-511B23.3		RP4-738P15.1
		USP12-AS2		AC074011.2
		XLOC_010392		RP11-478K15.6
		LINC01094		AC092171.4
		HNF1A-AS1		RP1-149A16.3
		RP11-989E6.8		AC006007.1
		XLOC_006934		MEIS1-AS2
		XLOC_008917		ZNF341-AS1
		XLOC_012593		RP11-251P6.1
		AC007277.3		AC079807.4
		XLOC_004915		ARHGAP26-IT1
		XLOC_005460		FOXD3-AS1
		XLOC_004419		AL132709.1
		RP5-894D12.5		SRGAP2-AS1
		XLOC_012288		LINC01362
		XLOC_000734		AC005532.5
		XLOC_002760		RP11-417B4.2
		RP11-420A6.2		AC007349.7
		RP13-379O24.2		ZNF674-AS1
		XLOC_010851		RP11-383M4.2
		XLOC_001515		RP5-936J12.1
		CTB-49A3.4		RP11-67K19.3
		RP11-522B15.3		RP3-525N10.2
		AP000469.2		AC004840.8
		AC108004.2		HAO2-IT1
		XLOC_012025		RP4-753M9.1
		AC114752.1		LINC00309
		LINC00437		MIR205HG
		XLOC_013297		AC002386.1
		RP11-193M21.1		RP11-367G18.1
		XLOC_008981		AC026202.5
		RP11-89H19.1		AC099344.2
		RP11-286N3.1		RP5-1086L22.1
		RP11-415C15.2		LINC01520
		RP11-390F4.3		AC005703.3
		LHFPL3-AS1		AP001255.2
		RP11-326J18.1		AC084193.1
		RFX3-AS1		LINC00160
		RP11-798K3.4		RP4-734C18.1
		RP5-1065J22.8		RP6-109B7.2
		RP4-671O14.7		RP5-860P4.2
		MIR8072		LINC00326
		RP13-580B18.4		RP11-175O19.4
		RP11-483P21.2		LINC00271
		RP11-185P18.2		AC008271.1
		RP4-705D16.3		RP11-428F8.2
		RP11-696N14.1		RP11-91N2.3
		NDUFA6-AS1		RP11-122M14.1
		OIP5-AS1		LINC00395
		SIRPG-AS1		AC103563.9
		CACTIN-AS1		RP11-263K19.4
		AC068831.10		HCG18
		XLOC_007941		AC105402.4
		AF131215.6		RP4-760C5.3
		AC010524.2		AC012513.6
		RP11-478C1.7		RP11-354M20.3
		XLOC_000515		RP5-1071N3.1
		XLOC_006016		LINC01508
		AP001631.10		AC078842.4
		RP11-799N11.1		RP1-34H18.1
		RP11-433A10.2		RP11-40C11.2
		XLOC_001412		HAR1B
		RP5-893G23.1		TCF7L1-IT1
		XLOC_003087		RP11-391M7.3
		XLOC_012526		RP11-347J14.7
		C14orf132		TTTY3
		OXCT1-AS1		RP1-207H1.3
		RP11-348B17.1		MORF4L2-AS1
		XLOC_009628		KLF3-AS1
		CTD-2267D19.3		CSMD2-AS1
		XLOC_003045		AC002451.3
		AC020571.3		AC007099.1
		C1orf200		RP11-463J7.2
		ATP6V1B1-AS1		LINC00852
		XLOC_006207		AC005592.2
		KB-1460A1.5		RP11-38L15.3
		ITPK1-AS1		RP11-462B18.2
		AC015971.2		FARP1-AS1
		CH507-152C13.6		RP11-495P10.8
		XLOC_012047		AC011752.1
		XLOC_005166		GS1-600G8.3
		HCG22		LINC01423
		AC124789.1		CCDC147-AS1
		RP11-680F8.4		RP11-160N1.9
		RP11-752L20.5		ITPR1-AS1
		AC104134.2		RP11-436K8.1
		RP11-227G15.12		RP1-302D9.2
		RP11-133N21.10		RP4-799P18.4
		RP11-98D18.17		APCDD1L-AS1
		XLOC_008480		AC006994.2
		RP4-625H18.2		RP4-797C5.2
		NUTM2B-AS1		RP11-459F1.2
		RP11-787D18.1		LINC00704
		RP11-457K10.1		AC107622.1
		XLOC_007598		RP11-723O4.2
		XLOC_013275		TBL1XR1-AS1
		RP11-407B7.1		AC007246.3
		CTD-2350J17.1		AP000696.2
		LINC00689		RP11-69C17.4
		XLOC_006263		AC016700.5
		RP11-248G5.8		RP1-225E12.2
		LINC01355		LINC01160
		AC114776.3		RP11-418J17.1
		FLJ13224		AC016995.3
		BMS1P4		RP11-331F9.3
		RP11-699L21.1		AC023481.1
		RP13-131K19.7		AC099344.3
		AC011343.1		RP11-576I22.2
		LINC00222		LINC00689
		XLOC_010947		AC113610.1
		XLOC_010601		AC006050.2
		RP11-826N14.4		LINC01516
		AC144449.1		RP5-899B16.1
		RP11-161H23.5		LINC00396
		U95743.1		RP11-343N15.2
		RP11-196E1.3		AC011747.3
		RP11-510C10.3		RP11-88H9.2
		AC106900.6		RP11-472M19.2
		C9orf173-AS1		LINC01305
		RP11-345F18.1		LINC00032
		CTD-2066L21.1		RP11-321L2.1
		RP5-1021I20.1		RP11-542K23.9
		MIR29B1		RP5-1170K4.7
		AC000099.1		RP11-336A10.5
		KB-1125A3.12		AP006285.7
		RASSF8-AS1		AP003774.5
		RP11-867G2.8		RP11-574F11.3
		RP5-1051D14.1		RP11-327L3.3
		RP11-192H6.2		RP11-374M1.2
		MIRLET7BHG		FAM225A
		LINC01087		RP11-410C4.4
		RP1-269M15.3		FBXO36-IT1
		XLOC_009354		LINC00278
		RP11-141M1.3		DPP10-AS3
		RP11-128A17.1		AC010132.10
		LINC01247		RP11-495P10.1
		LINC01375		AC091814.3
		RP11-421P23.1		RP11-91K9.1
		RP11-789C17.1		AC005224.2
		XLOC_009185		LINC01037
		LINC01430		RP11-164C1.2
		RP11-6N17.4		LINC01363
		RP11-645C24.5		DLEU2
		AL022344.7		AC009501.4
		RP11-680A11.5		RP5-943J3.1
		LINC01443		RP11-575L7.4
		RP11-6B4.1		RP3-355L5.4
		CTD-3064M3.4		LINC00283
		RP11-780O24.2		AC011738.4
		XLOC_007554		FSIP2-AS1
		RP11-547C5.2		RP11-372M18.2
		XLOC_011011		RP11-553A21.3
		CTD-2561B21.4		RPS6KA2-AS1
		XLOC_011380		RP11-686D16.1
		RP11-178L8.5		RP5-827C21.4
		RP11-415F23.2		RP11-404O13.1
		RP5-999L4.2		LINC01307
		RP11-87C7.3		LINC00410
		XLOC_009831		AC097713.4
		RP5-1039K5.18		RP1-27K12.2
		CTB-113D17.1		LINC01090
		CTD-3028N15.1		LINC00574
		AC002467.7		RP11-203F10.5
		XLOC_004640		AP002856.5
		RP11-305L7.7		RP4-669H2.1
		XLOC_011396		LINC00899
		RP5-898J17.1		RP11-476H20.1
		SOCS2-AS1		RP11-382E9.1
		KIZ-AS1		LINC-PINT
		RP4-758J18.13		LL0XNC01-116E7.2
		RP3-340B19.3		AC010976.2
				RP11-63G10.2
				LINC01273
				ABCA9-AS1
				RP11-183I6.2
				AC092652.1
				DLX6-AS1
				LINC01354
				RP1-8B1.4
				RP1-154K9.2
				RP1-90L14.1
				LINC00575
				PIK3CD-AS2
				RP11-382D12.1
				AC009542.2
				PCAT7
				LINC00210
				LINC01198
				AC016735.2
				XX-FW83128A1.2
				RP11-449H15.2
				AC073342.12
				AC104655.2
				RP11-327P2.5
				RP1-202O8.2
				IPO9-AS1
				RP11-761N21.1
				AC009158.1
				RP11-177F15.1
				RP5-1120P11.3
				TRAF3IP2-AS1
				DARS-AS1
				AC019185.4
				AC012594.1
				RP11-281A20.1
				RP11-29B9.2
				LINC00387
				AC007682.1
				NEBL-AS1
				CTA-125H2.2
				AC144449.1
				RP11-557H15.3
				LINC00202-2
				RP5-963E22.4
				AC011899.10
				AP000474.1
				RP11-53B5.1
				FLJ27354
				AC005537.2
				AC074183.4
				LEF1-AS1
				AC009410.1
				RP4-530I15.9
				LINC01105
				AC007392.3
				AC009784.3
				AC092687.4
				AC093390.1
				AC005772.2
				RP11-307E17.8
				AL035610.1
				LARGE-IT1
				LINC01104
				RP11-307C12.11
				CTD-2619J13.14
				RFX3-AS1
				LINC00384
				RP13-30A9.1
				NCOA7-AS1
				RAP2C-AS1
				AC092669.3
				LINC00708
				RP11-134D3.1
				RP11-302L19.1
				RP11-398M15.1
				AC008440.5
				LINC00202-1
				LINC01047
				LINC00865
				GNG12-AS1
				RP11-80K6.2
				SLC6A1-AS1
				RP4-715N11.2
				RP11-154D6.1
				RP11-10N16.3
				FAM215B
				DAOA-AS1
				GS1-122H1.1
				RP11-557H15.4
				RP1-249I4.2
				AC008440.10
				AC011286.1
				RP11-435D7.3
				RP11-46O21.2
				RP11-655G22.1
				VIPR1-AS1
				RP5-955M13.4
				AC104777.1
				AC016910.1
				AC090696.2
				RP3-399L15.1
				LINC00112
				RP11-234K24.3
				AC140481.4
				AC009495.3
				BPESC1
				AC010745.4
				AC016768.1
				RP4-794H19.1
				LINC01450
				RP11-644C3.1
				NCKAP5-IT1
				OSBPL10-AS1
				RP11-403N16.2
				AP005273.1
				AP000233.2
				AC074366.3
				RP11-29H23.4
				AC012507.3
				RP11-14N7.2
				RP1-102K2.6
				LINC00945
				DPYD-IT1
				AC010744.1
				AC104088.1
				LINC01549
				RP4-591N18.2
				RP11-128I7.1
				RP5-1031D4.2
				KANTR
				RP1-90K10.4
				AC084125.4
				LINC01412
				RP11-1114A5.4
				LINC01517
				CTD-2201G3.1
				RP11-342C20.2
				RP11-379F12.4
				LINC00385
				LINC01431
				RP11-367N14.2
				CTA-397C4.2
				AC004862.6
				RP4-718D20.3
				LINC00665
				AC002511.3
				RP11-388P9.2
				ATP11A-AS1
				LINC00442
				AP001596.6
				AC012370.2
				AC017006.2
				AP001058.3
				RP4-669P10.16
				KIZ-AS1
				RP11-13J8.1
				RP11-403I13.5
				AC083884.8
				AC073043.1
				RP11-25G10.2
				RP11-767C1.1
				RP11-196G11.6
				RP11-15B24.4
				RP1-85F18.6
				RP5-1185I7.1
				AC002480.3
				RP4-784A16.4
				FLJ22447
				RP11-536K7.3
				RP11-96K19.2
				AC003986.6
				RP5-896L10.1
				LINC01189
				AF064858.7
				PTGES2-AS1
				AF131217.1
				SMG7-AS1
				AF127936.3
				AF212831.2
				RP11-267N12.1
				LINC01166
				DLGAP4-AS1
				PLCE1-AS2
				LINC01400
				LINC00342
				RP11-223P11.2
				HCG25
				RP11-401E14.2
				AC002480.4
				SNHG15
				CYP1B1-AS1
				LINC00327
				RP11-442O18.1
				LINC01219
				GACAT1
				RP11-334A14.5
				RGS5
				AC005324.6
				AC034220.3
				RP11-475O6.1
				NALCN-AS1
				FAM157B
				SNHG7
				RP5-908M14.5
				RP11-490E15.2
				RP11-439A17.9
				RP11-196G18.3
				AC011899.9
				RP11-24P14.1
				RP5-1069C8.2
				RP11-398B16.2
				ERVH48-1
				LINC00884
				TTLL7-IT1
				RP3-380B8.4
				PTCHD1-AS
				RP5-930J4.2
				AC005009.2
				LINC01271
				AC073094.4
				XXyac-YX65C7_A.3
				RP11-375O18.2
				LINC00892
				RP11-520A21.1
				CCDC144NL-AS1
				AC006042.7
				LINC01007
				AC007317.1
				DIRC3-AS1
				RP11-90C4.1
				UBE2E2-AS1
				RP4-655J12.4
				CTD-2020K17.3
				RP11-88I18.2
				RP3-468B3.2
				RP11-421L21.3
				AC005324.7
				RP11-67L3.4
				RP11-216M21.7
				LINC00642
				AP000472.2
				LINC00167
				AC133785.1
				AP001171.1
				LINC00472
				RP11-220I1.2
				AC007743.1
				AC019181.2
				RP11-219F10.1
				RP11-12C17.2
				RP11-760D2.5
				RP11-410N8.3
				AC092159.2
				LINC01346
				OSTN-AS1
				RP1-12G14.7
				RP4-799P18.2
				FAM53B-AS1
				TLR8-AS1
				AC018878.3
				RP11-235G24.3
				CHRM3-AS2
				RP1-209A6.1
				RP11-202K23.1
				Z83844.1
				RP5-893G23.1
				RP5-881L22.6
				RP11-318G21.4
				AC104809.4
				AP000688.29
				LINC00841
				RP11-458D21.1
				RP11-111I12.1
				LINC01046
				LA16c-23H5.4
				FANK1-AS1
				RP11-101E14.3
				RP11-175I6.5
				HOTAIRM1
				STXBP5-AS1
				LINC01077
				RP11-524K22.1
				RP1-187B23.1
				AC017074.1
				AP000946.2
				RP3-467K16.2
				AC010091.1
				SYNJ2-IT1
				AC104794.4
				RP1-269M15.3
[truncated: 5,908 more rows]
