# Supplementary material for: Integrated bioinformatics analysis for novel miRNAs markers and ceRNA network in diabetic retinopathy
Source: Front Genet. 2022 Sep 16;13:874885. doi: 10.3389/fgene.2022.874885 (PMC9523404; doi:10.3389/fgene.2022.874885)
Supplement: Supplementary file 2 [file DataSheet3.xlsx]

## Sheet: Sheet1
starbase		DIANA		RNA22		lncACT db
AC009948.5		CLSTN2-AS1		A1BG-AS1		Symbol
ACTA2-AS1		LINC01001		AADACL2-AS1		LINC00174
KCNQ1OT1		LINC01005		AATK-AS1		C9orf139
KCNQ1OT1		LINC01010		AC000036.4		LINC00313
NEAT1		MCM3AP-AS1		AC000067.1		PP7080
MZF1-AS1		RP11-142C4.6		AC000068.5		CTBP1-AS2
MZF1-AS1		RP4-669L17.10		AC000123.2		C1orf132
AL049795.2		C10orf71-AS1		AC000403.4		LINC00963
RN7SL832P		FAM87B		AC001226.7		DUXAP8
AL157392.3		LINC01138		AC002044.1		THUMPD3-AS1
AC007406.3		PAXIP1-AS2		AC002128.5		RP11-544I20.2
LINC02344		RP11-474D1.3		AC002310.12		RP11-24F11.2
AC004148.2		SNAP25-AS1		AC002398.11		LINC00205
SPAG5-AS1		SNHG10		AC002429.5		RP11-405O10.2
AC006504.5		TNRC6C-AS1		AC002463.3		JPX
AL161756.1		CTB-12O2.1		AC002467.7		ENTPD1-AS1
NPTN-IT1		LINC01128		AC002472.11		SPAG5-AS1
FBXL19-AS1		MEF2C-AS1		AC002480.2		RP11-141M1.1
PCAT19		ADORA2A-AS1		AC002480.4		AC074363.1
GUSBP11		CSNK1G2-AS1		AC003003.5		GUSBP11
AC241585.2		DIO3OS		AC003090.1		AP006222.2
THUMPD3-AS1		ERVK13-1		AC003092.1		AC072062.1
KCNQ1OT1		LINC00693		AC003101.1		MIRLET7DHG
KCNQ1OT1		NPHP3-AS1		AC003958.2		FTX
BACE1-AS		RAPGEF4-AS1		AC003988.1		HCG18
FBXL19-AS1		RP11-563J2.2		AC003991.3		MAGI2-AS3
AC124312.4		TP73-AS1		AC004009.1		AF127936.9
GABPB1-IT1		UBL7-AS1		AC004012.1		OLMALINC
AC027237.4		ZNF571-AS1		AC004019.13		LINC00879
AC009078.3		RP11-691G17.1		AC004051.2		CDKN2B-AS1
CTC-462L7.1		AC006548.28		AC004053.1		RN7SL832P
AC006486.2		KCNQ1OT1		AC004156.3		NEAT1
CTBP1-AS2		DNM3OS		AC004158.2		RP11-875O11.2
LINC00174		JPX		AC004448.5		RP11-519M16.1
AC000123.3		LINC00282		AC004471.10		RP11-700H6.1
AC000123.3		LINC00626		AC004490.1		SNHG10
MIRLET7DHG		LINC00964		AC004603.4		UBL7-AS1
ZNF213-AS1		RFPL3S		AC004623.3		OIP5-AS1
GUSBP11		BCDIN3D-AS1		AC004692.4		UBA6-AS1
AC107068.1		LINC00298		AC004840.9		TRIM52-AS1
AL355336.1		LINC00836		AC004862.6		CTD-2203K17.1
AC107959.2		LINC01120		AC004893.11		RP4-622L5.2
AL132656.3		LOC100129917		AC004941.3		LINC00958
LINC00958		MIR17HG		AC004947.2		MALAT1
AP000974.1		MROH7-TTC4		AC004988.1		RP11-793H13.8
AC023794.7		RP11-432I5.1		AC005037.3		PSMA3-AS1
AC092139.3		RP11-488I20.3		AC005042.4		LINC00641
AC005261.1		EEF1E1-BLOC1S5		AC005042.5		RP11-121C2.2
AF127577.4		FLJ23867		AC005154.6		NORAD
LINC01669		KIAA1875		AC005197.2		RP11-834C11.11
LINC00205		LINC00251		AC005224.2		GS1-358P8.4
AP000347.2		LINC01061		AC005253.2		FBXL19-AS1
AC004656.1		LOC101926935		AC005281.1		RP11-29G8.3
BX546450.2		LOC148696		AC005307.1		LA16c-313D11.12
UBA6-AS1		LOC646471		AC005329.7		ZNF213-AS1
LINC00174		MGC16025		AC005355.2		CTC-524C5.2
MAGI2-AS3		PIR-FIGF		AC005519.4		RP11-400F19.6
MAGI2-AS3		RP11-460N16.1		AC005532.5		RP11-242D8.1
MALAT1		RPA3-AS1		AC005537.2		CTC-459F4.3
PSMA3-AS1		BLACAT1		AC005538.5		MZF1-AS1
LINC00313		C21orf90		AC005540.3		CTC-444N24.11
CTD-2132N18.4		FAM24B-CUZD1		AC005562.1		AC007228.9
JPX		LINC00999		AC005592.3		AC010524.2
AP006222.1		LOC100506985		AC005609.16		CTC-444N24.8
LINC01756		LOC100630923		AC005614.5		KCNQ1OT1
AC073050.1		LOC101927881		AC005616.2		null
AC016708.1		LOC145474		AC005618.6		RP11-182L21.5
AC098613.1		LOC150935		AC005682.5		KB-1572G7.2
AC034231.1		LOC285819		AC005754.7		RP11-90L1.8
C9orf139		LOC90246		AC005754.8		RP11-142E9.1
AC005920.1		TEN1-CDK3		AC005780.1		WI2-8325B5.1
AC105105.2		BRE-AS1		AC005785.2		BACE1-AS
AC010643.1		C10orf32-ASMT		AC005786.7		PWAR5
AC005261.3		DIRC3		AC005789.11		AC007191.4
BX640515.1		EHMT1-IT1		AC005863.1		RP11-391L3.3
DUXAP8		EIF1B-AS1		AC005943.6		AC006486.10
TRIM52-AS1		FAM182B		AC006000.5		RP11-65L3.3
ENTPD1-AS1		FAM215A		AC006004.1		RP11-700A24.1
LINC00641		FKBP1A-SDCBP2		AC006019.3		RP11-331F4.5
PSMA3-AS1		FLJ10038		AC006019.4		LINC01669
PSMA3-AS1		LINC00260		AC006116.17		AC000123.2
AL161756.1		LINC00550		AC006160.5		NPTN-IT1
SNHG10		LINC00623		AC006262.5		BLACAT1
OIP5-AS1		LINC00654		AC006272.1		EBLN3P
UBL7-AS1		LINC01000		AC006273.4		AF127936.7
FTX		LOC100128593		AC006273.5
RP11-640M9.1		LOC100130417		AC006277.2
MIR29B2CHG		LOC100240735		AC006296.2
AC117386.2		LOC100506023		AC006372.4
LINC02466		LOC100506990		AC006380.3
AC010442.1		LOC283070		AC006486.10
AC010245.2		LOC284933		AC006538.8
MIR583HG		LOC286186		AC006547.15
HCG18		LOC339539		AC006548.28
AL024508.1		LOC388692		AC006946.16
STAG3L5P-PVRIG2P-PILRB		LOC90784		AC007126.1
AC025524.2		MGC27345		AC007163.3
EBLN3P		NBR2		AC007191.4
LINC00963		NPHP3-ACAD11		AC007193.6
OLMALINC		NPTN-IT1		AC007228.9
AC023509.1		PRNCR1		AC007246.3
AL161891.1		PRR26		AC007277.3
AL137782.1		RASSF1-AS1		AC007292.3
AL139385.1		RP11-290F20.1		AC007292.6
AL139099.4		RP11-436I24.1		AC007326.10
PWAR5		TTTY9A		AC007359.6
AC020891.2		WT1-AS		AC007362.3
Z92544.2		ZFY-AS1		AC007364.1
AC067852.2		RP11-323F24.4		AC007365.3
AC060780.1		CTD-2017D11.1		AC007386.2
AC007191.1		CTD-3105H18.13		AC007389.3
AC007228.2		PRSS51		AC007405.4
NORAD		MIR4534		AC007557.1
LINC02246		ACTA2-AS1		AC007620.3
		CTD-3080P12.3		AC007631.1
		CTBP1-AS2		AC007750.5
		XLOC_012750		AC007773.2
		RP3-430N8.11		AC007787.2
		RP11-164H13.1		AC007879.5
		RP11-90C4.3		AC007879.7
		RP11-509A17.3		AC007880.1
		XLOC_001751		AC007950.1
		RP11-100F15.2		AC007952.5
		RP11-586K12.10		AC008073.7
		RP11-1437A8.4		AC008079.10
		XLOC_010799		AC008163.4
		RP13-580B18.4		AC008175.1
		RP11-676J12.4		AC008268.1
		GS1-72M22.1		AC008269.2
		XLOC_009935		AC008271.1
		TRIM52-AS1		AC008697.1
		LINC01192		AC008703.1
		RP11-95F22.1		AC008746.3
		SNORD64		AC008753.6
		TTTY10		AC008781.7
		SSTR5-AS1		AC008834.1
		LINC00456		AC008985.1
		XLOC_010054		AC009120.10
		RP3-323A16.1		AC009120.11
		LINC00661		AC009133.12
		MAGI2-AS3		AC009158.1
		XXbac-B33L19.6		AC009166.7
		CTA-397C4.2		AC009227.2
		XLOC_009190		AC009227.3
		AC012361.1		AC009403.2
		RP11-322E11.2		AC009404.2
		RP11-242P2.1		AC009495.3
		XLOC_013703		AC009498.1
		MIR6818		AC009501.4
		RP11-76K13.3		AC009502.4
		RP4-777L9.3		AC009508.1
		XLOC_010919		AC009542.2
		LINC00662		AC009948.5
		FLJ31306		AC009950.2
		AP000688.29		AC010127.3
		GS1-124K5.11		AC010132.10
		RP4-625H18.2		AC010145.4
		XLOC_013931		AC010504.2
		TEX41		AC010524.2
		XLOC_007054		AC010729.2
		RP11-680F20.10		AC010744.1
		XLOC_002041		AC010745.2
		MUC19		AC010761.10
		CTA-292E10.9		AC010883.5
		PAX8-AS1		AC010969.1
		AE000661.37		AC010971.1
		RP11-96A1.5		AC011193.1
		AC079466.1		AC011288.2
		RP11-467L24.1		AC011294.3
		LINC00484		AC011298.2
		XLOC_010622		AC011343.1
		C1orf132		AC011366.3
		LINC01520		AC011518.1
		AC012370.3		AC011523.2
		GACAT1		AC011525.2
		RP11-265P11.1		AC011738.4
		AC093818.1		AC011747.3
		TPTEP1		AC011747.4
		RP11-443B7.1		AC011752.1
		RP11-401F2.4		AC011893.3
		XLOC_000291		AC011897.2
		RP11-38C18.3		AC011899.10
		AL353997.3		AC011899.9
		RP11-425D17.1		AC012065.7
		RP11-722E23.2		AC012314.8
		XLOC_013508		AC012317.1
		RP11-687M24.7		AC012322.1
		RP11-297C4.2		AC012354.6
		RP11-844P9.2		AC012358.7
		MYLK-AS2		AC012358.8
		RP11-519M16.1		AC012368.1
		RP11-85G18.6		AC012370.2
		XLOC_005534		AC012442.6
		RP11-165F24.3		AC012445.1
		XLOC_012859		AC012494.1
		XLOC_003425		AC012506.2
		RP11-415F23.3		AC012507.3
		CTD-2561J22.5		AC012593.1
		RP11-342D11.2		AC012594.1
		XLOC_007223		AC012613.2
		RP11-314O13.1		AC013271.3
		AC008163.4		AC013436.6
		CTD-2382E5.1		AC013472.3
		LINC00869		AC015849.16
		YEATS2-AS1		AC015933.2
		XLOC_013268		AC015987.1
		CTA-398F10.2		AC016582.2
		XLOC_013708		AC016682.1
		RP1-17K7.2		AC016683.5
		XLOC_010750		AC016735.2
		CTD-2530N21.5		AC016738.4
		XLOC_013064		AC016747.3
		XLOC_004566		AC016757.3
		RP11-746B8.1		AC016831.7
		RP11-191G24.1		AC016907.3
		XLOC_012592		AC016995.3
		ALDH1L1-AS2		AC017002.2
		RP11-495P10.3		AC017048.2
		RP11-1079K10.3		AC017104.6
		RP11-793H13.8		AC018495.3
		CTD-3099C6.5		AC018737.3
		MIR1302-2		AC018755.17
		RP11-474P2.6		AC018766.6
		XLOC_010736		AC018816.3
		RP11-346C20.3		AC019048.1
		WWTR1-AS1		AC020571.3
		RP11-794P6.1		AC020743.2
		DNMBP-AS1		AC020951.1
		RP11-123M6.2		AC021218.2
		CTC-340A15.2		AC022173.2
		XLOC_012393		AC022816.2
		CTD-2368P22.1		AC022819.3
		RP11-673C5.2		AC023669.1
		RP11-509E10.1		AC024592.9
		PCAT19		AC024619.2
		CTD-3128G10.6		AC025165.8
		CTD-2588J1.1		AC025171.1
		LINC01133		AC025335.1
		AC093326.2		AC026188.1
		RP11-745L13.2		AC026904.1
		RP11-315O6.2		AC027601.1
		RP11-318G21.4		AC034110.1
		RP11-374M1.5		AC053503.6
		RP11-37B2.1		AC061992.2
		AC073343.13		AC062020.2
		PAQR9-AS1		AC062029.1
		MIR4435-1HG		AC064834.1
		XXbac-B476C20.9		AC067959.1
		NRG1-IT3		AC067960.1
		CTD-2325A15.5		AC068499.10
		LINC00858		AC068580.7
		TTTY9B		AC068831.10
		AC015849.16		AC068831.6
		KB-431C1.4		AC068858.1
		MYHAS		AC072062.3
		LINC00339		AC073043.1
		RP4-610C12.3		AC073046.25
		RP5-890E16.5		AC073130.1
		LRP4-AS1		AC073283.4
		LINC01140		AC073342.12
		XLOC_000476		AC073957.15
		XLOC_013468		AC073987.1
		FTX		AC074117.10
		CTB-91J4.1		AC074183.4
		XLOC_012197		AC074289.1
		LINC01205		AC074363.1
		RNASEH2B-AS1		AC074391.1
		SHANK3		AC079354.3
		XLOC_012371		AC079466.1
		CTC-366B18.4		AC079612.1
		AC008691.1		AC079776.3
		RP11-986G18.2		AC079779.4
		RP11-295D22.1		AC079779.5
		RP11-659P15.1		AC079779.6
		LL22NC03-86G7.1		AC079779.7
		LINC00313		AC079807.4
		XLOC_004804		AC083843.1
		PAXIP1OS		AC083843.2
		RP11-234K24.3		AC083843.4
		UBA6-AS1		AC084125.4
		XLOC_013641		AC084193.1
		AC116366.6		AC084219.3
		AC104984.4		AC084219.4
		AC093802.1		AC087430.1
		SATB1-AS1		AC090044.2
		RP1-125I3.2		AC090505.4
		CTD-2528A14.5		AC090505.6
		AP000959.2		AC090587.2
		TCL6		AC090616.2
		RP5-1028K7.2		AC091729.9
		XLOC_003397		AC091801.1
		XLOC_003860		AC091878.1
		RP11-22A3.2		AC092066.1
		AC005538.5		AC092071.1
		RP11-211N11.5		AC092301.3
		LMCD1-AS1		AC092535.3
		CTC-459F4.3		AC092614.2
		RP11-613D13.4		AC092669.2
		AC007461.2		AC092669.6
		RP11-160N1.10		AC093390.1
		XLOC_008795		AC093609.1
		XLOC_004546		AC093627.10
		AC012456.4		AC093627.8
		XLOC_002643		AC093642.3
		XLOC_003341		AC093702.1
		RP11-379K17.4		AC093802.1
		XLOC_010718		AC096559.1
		AC002480.3		AC096574.4
		RP11-434H6.6		AC096649.3
		RP11-3P22.2		AC096669.1
		RP11-582J16.4		AC096669.3
		LINC00824		AC096772.6
		RP3-486I3.7		AC097721.2
		XLOC_001992		AC098617.1
		XLOC_002725		AC098820.3
		GCSHP3		AC099344.2
		XLOC_010725		AC099552.4
		XLOC_007218		AC099684.1
		LINC00680		AC100802.3
		XLOC_009323		AC100848.1
		RP11-138H10.2		AC104532.3
		XLOC_013950		AC104777.2
		USP12-AS1		AC104809.2
		RP11-492L8.2		AC105053.3
		XLOC_010605		AC105339.1
		TBX5-AS1		AC105760.2
		RP11-679B17.2		AC106801.1
		XLOC_002378		AC106875.1
		RP11-480D4.2		AC106876.2
		RP1-309I22.2		AC107079.1
		CTD-2245F17.3		AC107081.5
		RP11-799N11.1		AC107622.1
		RP11-383J24.6		AC108004.2
		KB-1448A5.1		AC108004.3
		RP11-753N8.1		AC108051.2
		XLOC_007145		AC108462.1
		GPR123-AS1		AC108868.5
		ANKRD10-IT1		AC110781.3
		RP11-310I9.1		AC113610.1
		AC009948.5		AC114730.11
		TYMSOS		AC114730.2
		XLOC_000455		AC114730.3
		XLOC_000162		AC114763.1
		TSIX		AC114783.1
		RP4-594I10.3		AC114803.3
		XLOC_001855		AC115522.3
		RP11-933H2.4		AC116366.6
		AC004448.5		AC124057.5
		XLOC_011006		AC124861.1
		SNHG14		AC128709.2
		RP11-383C5.3		AC129492.6
		RP11-403I13.8		AC129778.2
		AC064875.2		AC133528.2
		RP1-213J1P__B.1		AC133633.1
		RP11-553A10.1		AC133785.1
		DKFZp434L192		AC135048.13
		XLOC_012598		AC135178.7
		RP3-395M20.8		AC138035.2
		XLOC_004252		AC138430.4
		RP11-147C23.1		AC139099.7
		XLOC_003405		AC139100.3
		SVIL-AS1		AC139100.4
		CTD-2541J13.2		AC142119.1
		AC007228.9		AC142472.6
		RP11-307B6.3		AC144450.2
		MIR1302-9		AC144831.1
		CTD-2528A14.3		AC144833.1
		RP11-875O11.2		AC145110.1
		RP11-367J11.2		AC159540.1
		RP11-672L10.2		AC226119.5
		RP11-416N2.3		ACTN1-AS1
		AC011738.4		AD000684.2
		RP4-622L5.2		AD000864.6
		LINC00174		ADAMTS9-AS1
		LINC01347		ADAMTS9-AS2
		RP11-567M16.5		ADAMTSL4-AS1
		XLOC_009651		ADIRF-AS1
		XLOC_008618		ADORA2A-AS1
		RP11-143E21.3		AE000661.37
		RP11-88G17.6		AE000662.93
		RP11-807H22.7		AF001548.3
		CTD-2616J11.16		AF001548.4
		XLOC_000019		AF001550.7
		EPN2-AS1		AF064858.6
		XLOC_003969		AF064860.7
		CKMT2-AS1		AF127936.3
		RP11-160E2.17		AF131216.6
		RP11-160E2.16		AF131217.1
		RP11-47I22.2		AF146191.4
		RP11-504P24.8		AF230666.2
		XLOC_008661		AFAP1-AS1
		AP001062.7		AGAP11
		RP11-860B13.1		AGAP2-AS1
		RP11-497D6.5		AJ003147.11
		CTB-113D17.1		AJ006995.3
		MYO16-AS2		AJ239322.1
		RP11-114H24.3		AJ271736.10
		LINC00202-1		AL022476.2
		RP1-149L1.1		AL035610.1
		RP11-384P7.7		AL035610.2
		CTC-338M12.4		AL121656.5
		LINC00879		AL133243.2
		AP001189.4		AL133243.4
		RP11-179A16.1		AL133245.2
		XLOC_011701		AL163953.2
		RP11-632K5.3		AL163953.3
		HOXB-AS3		AL450226.2
		ERICH3-AS1		AL592528.1
		RP11-54O7.1		ALDH1L1-AS2
		XLOC_006073		ALKBH3-AS1
		RP11-230G5.2		AMMECR1-IT1
		RP11-253M7.6		ANO1-AS2
		XLOC_001259		AP000320.6
		LINC00384		AP000344.3
		RP11-475A13.1		AP000350.5
		RP11-18H21.1		AP000437.3
		LINC00856		AP000438.2
		RP11-46E17.8		AP000439.1
		RP11-530N7.3		AP000462.1
		RP3-329A5.8		AP000473.8
		XLOC_002307		AP000477.2
		CTD-2132N18.4		AP000477.3
		LINC01249		AP000640.2
		XLOC_011997		AP000662.4
		LINC00658		AP000679.2
		XLOC_011239		AP000711.1
		RP4-761J14.8		AP000892.6
		RP4-647J21.1		AP000997.1
		AC003973.4		AP000997.2
		XLOC_009798		AP000997.3
		RP11-148E17.1		AP001046.5
		CTA-929C8.9		AP001048.4
		HS1BP3-IT1		AP001062.7
		RP11-496N12.6		AP001065.15
		RP11-168K9.1		AP001092.4
		CTC-546K23.1		AP001171.1
		RP11-1007G5.2		AP001255.2
		RP11-856M7.6		AP001340.3
		ZBED3-AS1		AP001476.2
		LL22NC03-27C5.1		AP001505.9
		RP11-709D24.8		AP001626.1
		LINC00505		AP001631.10
		RP11-136F16.1		AP001891.1
		AC097467.2		AP002856.5
		PDZK1P2		AP003025.2
		LINC00350		AP003068.9
		XLOC_007950		AP003774.5
		XLOC_004837		AP005530.1
		RP11-565A3.2		AP006216.11
		LRRC2-AS1		AP006222.2
		NAALADL2-AS3		AP006621.8
		AC006050.2		AP4B1-AS1
		XLOC_003700		APCDD1L-AS1
		AC062020.2		APTR
		XLOC_002587		AQP4-AS1
		RP11-785F11.1		ARAP1-AS2
		RP11-462P6.1		ARHGEF26-AS1
		RP11-168O22.1		ARHGEF38-IT1
		AC005281.2		ARSD-AS1
		XLOC_009124		ASB16-AS1
		XLOC_009249		ASMTL-AS1
		RP11-378J18.9		ATG10-IT1
		XLOC_010728		ATP11A-AS1
		XLOC_009599		ATP13A5-AS1
		TTN-AS1		ATP6V0E2-AS1
		PKN2-AS1		ATP6V1B1-AS1
		NTRK3-AS1		ATXN8OS
		RP11-417O18.2		B3GALT5-AS1
		CTD-2291D10.2		BAALC-AS1
		RP11-1151B14.2		BAALC-AS2
		RP3-412A9.17		BACH1-IT1
		RP11-481J2.2		BACH1-IT3
		RP11-260O18.1		BAIAP2-AS1
		RP4-568C11.4		BCYRN1
		AC004448.2		BMS1P20
		RP5-944M2.3		BX322557.13
		CTD-3193K9.3		BZRAP1-AS1
		SPACA6P		C10orf71-AS1
		RP11-61E11.1		C11orf97
		RP11-649E7.5		C14orf132
		RP11-723O4.9		C14orf182
		AC114776.3		C16orf82
		RP11-534L20.5		C18orf15
		SATB2-AS1		C1QTNF9-AS1
		CTD-3195I5.5		C1RL-AS1
		RP11-896J10.3		C1orf132
		RP11-989E6.10		C1orf140
		XLOC_007199		C1orf147
		TTTY23		C1orf220
		TTTY23B		C1orf234
		RP11-174G17.2		C20orf166-AS1
		RP11-161M6.2		C20orf203
		SOX2-OT		C21orf62-AS1
		AC007391.2		C21orf91-OT1
		C6orf100		C4A-AS1
		RP11-354A14.1		C4B-AS1
		XLOC_007661		C5orf64
		LINC00922		C5orf66-AS2
		RP11-73G16.3		C8orf17
		AC034110.1		C9orf135-AS1
		GS1-358P8.4		C9orf147
		RNF217-AS1		CACNA2D3-AS1
		AC007292.6		CACTIN-AS1
		POLR2J4		CALML3-AS1
		XLOC_013272		CAPN10-AS1
		XLOC_012575		CASC15
		SBF2-AS1		CASC16
		RP4-734G22.3		CASC21
		RP11-334E6.3		CASC23
		RP11-114H23.1		CASC6
		CTA-342B11.3		CASC7
		RP11-19N8.4		CBR3-AS1
		XLOC_001191		CCDC144NL-AS1
		RP11-150D5.2		CCDC183-AS1
		XLOC_000294		CD27-AS1
		XLOC_007365		CDC42-IT1
		RP11-320N21.1		CDKN2B-AS1
		FLJ12825		CEBPB-AS1
		LINC00641		CECR3
		LINC01197		CELF2-AS1
		AC068499.10		CH17-264L24.1
		RP1-273G13.3		CH17-302M23.1
		MIAT		CH17-360D5.1
		U73166.2		CH17-360D5.2
		RP11-286M16.1		CH507-152C13.5
		XLOC_001265		CH507-152C13.6
		XLOC_001956		CH507-236L23.3
		RP11-728E14.3		CH507-338C24.1
		LINC00907		CH507-338C24.3
		RP11-168O16.1		CH507-396I9.3
		CTD-2554C21.2		CH507-39O4.3
		RP11-342M1.3		CH507-42P11.6
		LINC01015		CH507-513H4.1
		AC010745.2		CH507-528H12.1
		XLOC_000008		CHRM3-AS2
		COLCA1		CITF22-1A6.3
		VPS9D1-AS1		CITF22-24E5.1
		RP11-561O23.5		CITF22-49D8.1
		AC091133.1		CITF22-62D4.1
		XLOC_011005		CITF22-92A6.1
		TUG1		CITF22-92A6.2
		RP11-809H16.5		CLSTN2-AS1
		LINC00277		CMB9-22P13.1
		BSN-AS2		CMB9-52H4.1
		XLOC_002178		CMB9-94B1.2
		EPHA1-AS1		COLCA1
		XLOC_001649		COX10-AS1
		RP11-575L7.4		CPB2-AS1
		XLOC_009421		CSNK1G2-AS1
		XLOC_009511		CSTF3-AS1
		XLOC_002543		CTA-109P11.1
		XLOC_002996		CTA-113A6.2
		RP4-597A16.2		CTA-125H2.2
		RP11-104N10.1		CTA-204B4.2
		AF127936.7		CTA-204B4.7
		ZNRF3-IT1		CTA-212A2.2
		XLOC_011179		CTA-212A2.3
		RP11-550I24.2		CTA-212D2.2
		XLOC_012865		CTA-228A9.4
		RP11-673E1.1		CTA-243E7.1
		LINC01299		CTA-243E7.2
		XLOC_001464		CTA-243E7.3
		RP11-909B2.1		CTA-243E7.4
		RFPL1S		CTA-249B10.1
		AC072062.1		CTA-254O6.1
		XLOC_014297		CTA-280A3.2
		CTD-2281E23.1		CTA-292E10.6
		RP11-579D7.4		CTA-292E10.9
		RMST		CTA-315H11.2
		RP11-236J17.6		CTA-339C12.1
		RP11-411B10.3		CTA-342B11.3
		XLOC_007141		CTA-363E6.2
		RP11-206L10.9		CTA-363E6.7
		ZNRD1-AS1		CTA-373H7.7
		XLOC_004717		CTA-384D8.36
		XLOC_000847		CTA-390C10.10
		XLOC_010876		CTA-397C4.2
		RP11-378I13.1		CTA-398F10.2
		MIR143HG		CTA-407F11.7
		LCMT1-AS2		CTA-414D7.1
		XLOC_008461		CTA-445C9.15
		RP11-56B16.4		CTA-544A11.1
		SLC39A12-AS1		CTA-732E4.1
		RP11-108K3.2		CTA-796E4.5
		INTS6-AS1		CTA-929C8.6
		XLOC_001882		CTA-929C8.8
		RP11-228B15.4		CTA-929C8.9
		XLOC_006383		CTA-941F9.10
		LINC01153		CTA-941F9.9
		XLOC_008832		CTA-992D9.10
		CTC-448F2.4		CTA-992D9.8
		XLOC_009738		CTB-102L5.7
		RP5-991G20.6		CTB-102L5.8
		RP11-958J22.3		CTB-105N12.2
		XLOC_000819		CTB-107G13.1
		RP11-1038A11.3		CTB-113P19.1
		CTD-2247C11.1		CTB-113P19.4
		RP11-540O11.8		CTB-118P15.2
		SRGAP3-AS2		CTB-129P6.7
		RP11-705C15.3		CTB-12A17.2
		CTA-544A11.1		CTB-12O2.1
		RP11-292D4.2		CTB-131B5.2
		LINC01002		CTB-134F13.1
		XLOC_001548		CTB-152G17.6
		XLOC_012981		CTB-160O22.1
		RP11-345J18.2		CTB-175E5.7
		RP11-797H7.5		CTB-176F20.3
		RP11-214K3.21		CTB-179K24.3
		LINC01467		CTB-181H17.1
		RP11-75C10.7		CTB-189B5.3
		XLOC_010651		CTB-193M12.4
		XLOC_012720		CTB-31O20.4
		XLOC_013779		CTB-31O20.6
		RP11-442H21.2		CTB-3M24.3
		LINC00528		CTB-46B19.2
		XLOC_000912		CTB-47B11.3
		AC007652.1		CTB-54I1.1
		RP11-171I2.2		CTB-55O6.12
		AF240627.2		CTB-58E17.5
		RGS5		CTB-60B18.18
		RP11-20J15.2		CTB-60E11.9
		RP5-1027G4.3		CTB-61M7.1
		LINC00691		CTB-78F1.1
		XLOC_011088		CTB-89H12.4
		AP000281.2		CTB-92J24.3
		XLOC_009876		CTB-96E2.7
		MIR223		CTBP1-AS2
		XLOC_010108		CTC-203F4.2
		ZNF32-AS2		CTC-204F22.1
		CECR7		CTC-215O4.4
		OSTM1-AS1		CTC-229L21.1
		RP11-661G16.2		CTC-241N9.1
		AC003986.5		CTC-251I16.1
		RP11-117L5.4		CTC-254B4.1
		XLOC_004124		CTC-260E6.3
		RP11-15E1.5		CTC-260E6.6
		CTD-2626G11.2		CTC-264K15.6
		XLOC_009544		CTC-265F19.2
		MIR4313		CTC-268N12.2
		XLOC_007714		CTC-273B12.5
		CTD-2527I21.15		CTC-273B12.8
		RP11-15A1.3		CTC-276P9.3
		XLOC_006839		CTC-277H1.7
		NR2F2-AS1		CTC-308K20.2
		RP11-405O10.2		CTC-312O10.3
		XLOC_003991		CTC-338M12.4
		SNX29P2		CTC-338M12.6
		RP11-169F17.1		CTC-338M12.9
		XLOC_006865		CTC-340A15.2
		LINC01436		CTC-344H19.4
		XLOC_002620		CTC-347C20.1
		RP4-728D4.2		CTC-351M12.1
		RP1-79C4.4		CTC-353G13.1
		XLOC_006731		CTC-359M8.1
		RP11-33N16.3		CTC-360P9.4
		CTD-2410N18.4		CTC-365E16.1
		STARD4-AS1		CTC-366B18.2
		MKNK1-AS1		CTC-378H22.1
		SRRM2-AS1		CTC-378H22.2
		RP11-410K21.2		CTC-384G19.1
		SLC7A11-AS1		CTC-420A11.2
		AC005042.4		CTC-425O23.5
		XLOC_008100		CTC-431G16.2
		XLOC_012784		CTC-435M10.10
		CTD-2620I22.3		CTC-439O9.1
		FAM181A-AS1		CTC-439O9.3
		RP11-696P8.2		CTC-444N24.11
		CTD-2012M11.3		CTC-453G23.7
		RP5-1097F14.3		CTC-457L16.1
		XLOC_012281		CTC-457L16.2
		CTD-2619J13.17		CTC-459F4.1
		RP11-689B22.2		CTC-459F4.3
		RP11-164J13.1		CTC-463A16.1
		CTB-61M7.2		CTC-471F3.6
		RP11-785H5.2		CTC-479C5.10
		XLOC_010183		CTC-487M23.6
		XLOC_003200		CTC-490E21.11
		LA16c-349E10.1		CTC-492K19.4
		ALG1L9P		CTC-499B15.7
		XLOC_010275		CTC-501O10.1
		ZFAS1		CTC-503J8.8
		XLOC_005087		CTC-505O3.2
		RP11-8P11.4		CTC-513N18.6
		RP11-809C9.3		CTC-523E23.5
		XLOC_005787		CTC-524C5.2
		XLOC_010574		CTC-525D6.1
		XLOC_006329		CTC-525D6.3
		RP11-108M9.6		CTC-529P8.1
		RP3-370M22.8		CTC-543D15.8
		CTA-941F9.10		CTC-546K23.1
		RP11-121C6.5		CTC-548H10.2
		LINC00637		CTC-548K16.6
		RP11-364B6.1		CTC-550B14.6
		RP11-711K1.7		CTC-558O2.1
		XLOC_007197		CTC-559E9.5
		RP11-477D19.2		CTC-559E9.6
		RP1-20N2.8		CTC-563A5.2
		RP11-522N14.2		CTC-565M22.1
		LINC00939		CTC-575N7.1
		XLOC_005748		CTC-774J1.1
		RP13-638C3.2		CTD-2002J20.1
		AC007128.1		CTD-2006C1.2
		CTD-2310F14.1		CTD-2006K23.1
		CTA-796E4.5		CTD-2006M22.2
		FAM87A		CTD-2008L17.2
		RP11-93H12.4		CTD-2008N3.1
		AC079612.1		CTD-2008P7.1
		CTC-575N7.1		CTD-2008P7.8
		RP11-1008C21.1		CTD-2013M15.1
		LINC00960		CTD-2013N17.6
		RP11-244B22.6		CTD-2013N24.2
		RP11-445N18.7		CTD-2015C24.1
		XLOC_006277		CTD-2015G9.2
		AC104113.3		CTD-2015H3.1
		RP11-388M20.2		CTD-2015H3.2
		RP11-388P9.2		CTD-2020K17.1
		AC010127.3		CTD-2022H16.1
		RP11-168K11.3		CTD-2024F21.1
		RP11-141M3.6		CTD-2026K11.3
		RP11-57H14.4		CTD-2033C11.1
		XLOC_001406		CTD-2035E11.5
		RP11-293M10.2		CTD-2036A2.1
		TPT1-AS1		CTD-2036P10.3
		RP11-69H14.6		CTD-2036P10.6
		XLOC_003640		CTD-2047H16.4
		AF127577.10		CTD-2049O4.1
		AP000350.5		CTD-2049O4.2
		RP11-89N17.3		CTD-2061E9.1
		CTD-2560E9.5		CTD-2066L21.3
		RP11-283G6.5		CTD-2083E4.4
		RP11-367H1.1		CTD-2086O20.1
		PCBP1-AS1		CTD-2089N3.1
		RP11-153K16.2		CTD-2090I13.1
		RP11-546K22.3		CTD-2126E3.3
		AP005530.1		CTD-2132N18.2
		RP11-1070N10.7		CTD-2132N18.4
		AC006262.5		CTD-2135D7.2
		ERVK3-1		CTD-2145A24.5
		OIP5-AS1		CTD-2152M20.2
		RP11-482H16.1		CTD-2154B17.2
		LL0XNC01-237H1.2		CTD-2162K18.3
		RP1-92O14.6		CTD-2168K21.1
		XLOC_012636		CTD-2169H9.1
		LINC00908		CTD-2170G1.2
		RP1-234P15.4		CTD-2185K10.1
		MZF1-AS1		CTD-2192J16.21
		XLOC_007098		CTD-2192J16.26
		RP11-217B7.3		CTD-2194D22.4
		MIR335		CTD-2194L12.2
		AC012370.2		CTD-2196E14.5
		MIR145		CTD-2196E14.9
		LINC01182		CTD-2197I11.1
		RP11-247L20.4		CTD-2199O4.3
		AC018890.6		CTD-2199O4.4
		XLOC_001666		CTD-2199O4.7
		RP11-36B6.1		CTD-2201G16.1
		RP11-470F18.1		CTD-2201G3.1
		LINC01212		CTD-2201I18.1
		RP11-96K19.4		CTD-2203K17.1
		RP11-280G9.1		CTD-2210P24.1
		RP11-554E23.4		CTD-2213F21.2
		RP11-488C13.6		CTD-2215E18.1
		RP11-330O11.3		CTD-2218G20.2
		XLOC_011704		CTD-2228K2.7
		XLOC_008662		CTD-2231E14.2
		RP11-427M20.1		CTD-2231E14.5
		AC017002.4		CTD-2231E14.8
		RP11-203B9.4		CTD-2231H16.1
		XLOC_001288		CTD-2233C11.2
		XLOC_009958		CTD-2233K9.1
		RP5-983L19.2		CTD-2240J17.1
		RP11-386G11.8		CTD-2243E23.1
		XLOC_009122		CTD-2246P4.1
		XLOC_009793		CTD-2247C11.1
		RP11-263K19.4		CTD-2247C11.4
		XLOC_000633		CTD-2254N19.1
		RP11-63N3.1		CTD-2256P15.4
		PTOV1-AS1		CTD-2263F21.1
		CTD-2547L24.4		CTD-2267D19.1
		XLOC_004924		CTD-2270L9.3
		AC097495.2		CTD-2281E23.1
		RP11-54O7.3		CTD-2281E23.3
		CTC-218H9.1		CTD-2281M20.1
		RP4-568F9.6		CTD-2287O16.5
		XLOC_001401		CTD-2292M16.8
		XLOC_005392		CTD-2292P10.4
		RP11-556I14.1		CTD-2293H3.1
		RP11-715J22.4		CTD-2293H3.2
		RP11-27K13.3		CTD-2296D1.2
		CTD-2037L6.2		CTD-2299N12.1
		CTD-2530H12.4		CTD-2302E22.2
		BVES-AS1		CTD-2303H24.2
		XLOC_002552		CTD-2307P3.1
		RP4-758J24.5		CTD-2311M21.3
		XLOC_001475		CTD-2311M21.4
		XLOC_005677		CTD-2313F11.1
		bP-2189O9.3		CTD-2313F11.2
		CTD-2280E9.1		CTD-2313F11.3
		COX10-AS1		CTD-2313J17.5
		AC132807.1		CTD-2313J23.1
		C8orf12		CTD-2313P7.1
		AC092155.4		CTD-2314B22.1
		XLOC_005269		CTD-2314G24.2
		DKFZp434J0226		CTD-2319I12.4
		XLOC_000515		CTD-2329C7.2
		RP11-449D8.1		CTD-2337I7.1
		bP-21264C1.2		CTD-2339F6.1
		RP11-214C8.2		CTD-2339L15.3
		LINC00917		CTD-2342N23.1
		RP11-81K13.1		CTD-2342N23.3
		CTD-2024F21.1		CTD-2349P21.10
		CH17-140K24.1		CTD-2349P21.5
		RP11-109P14.9		CTD-2349P21.7
		TPRG1-AS2		CTD-2351A16.1
		RP11-369E15.1		CTD-2358C21.4
		RP11-557H15.3		CTD-2363C16.1
		AC004593.3		CTD-2366F13.1
		XLOC_002100		CTD-2368P22.1
		LINC01470		CTD-2369P2.8
		FBXL19-AS1		CTD-2373H9.3
		RP11-867G23.3		CTD-2373J6.2
		XLOC_001514		CTD-2377D24.4
		RP11-332H14.2		CTD-2377O17.1
		XLOC_009135		CTD-2378E12.1
		RP11-75N4.2		CTD-2382E5.1
		C14orf132		CTD-2410N18.4
		XLOC_003354		CTD-2503I6.1
		LINC00938		CTD-2506J14.1
		LEF1-AS1		CTD-2509G16.2
		XLOC_007018		CTD-2510F5.4
		XLOC_007662		CTD-2515A14.1
		AC005154.6		CTD-2516F10.2
		AC002472.11		CTD-2517M22.14
		CTC-548H10.2		CTD-2517M22.17
		RP5-1125A11.4		CTD-2521M24.9
		AC007952.4		CTD-2525I3.2
		RP11-90L1.8		CTD-2526M8.3
		XLOC_007865		CTD-2527I21.7
		XLOC_012685		CTD-2528A14.1
		ARRDC1-AS1		CTD-2528A14.5
		LINC00668		CTD-2530H12.1
		RP11-236L14.2		CTD-2530H12.8
		RP11-20I20.2		CTD-2530N21.5
		RP11-693J15.5		CTD-2532D12.5
		XLOC_006385		CTD-2532K18.2
		XLOC_010890		CTD-2534I21.8
		CTD-2562J17.7		CTD-2536I1.2
		XIST		CTD-2540B15.11
		NEAT1		CTD-2540B15.6
		RP11-359E8.5		CTD-2540B15.7
		CTD-3229J4.1		CTD-2540F13.2
		RP11-419K12.1		CTD-2541J13.2
		RP11-24P14.1		CTD-2541M15.1
		XLOC_007438		CTD-2542C24.5
		DNAH17-AS1		CTD-2542C24.8
		XLOC_008676		CTD-2542L18.1
		RP3-437I16.1		CTD-2544M6.2
		RP11-95H3.1		CTD-2544N14.3
		RP11-680F8.3		CTD-2547L16.1
		AC012314.20		CTD-2547L24.3
		RP11-94B19.2		CTD-2553L13.4
		SC22CB-109E1.1		CTD-2555A7.2
		AP000221.1		CTD-2555O16.2
		MIR663AHG		CTD-2555O16.4
		CTC-524C5.2		CTD-2561J22.5
		XLOC_012210		CTD-2566J3.1
		MIRLET7DHG		CTD-2568A17.1
		XLOC_011484		CTD-2572N17.1
		CTD-2377D24.6		CTD-2574D22.2
		RP11-359E3.4		CTD-2574D22.3
		XLOC_007166		CTD-2576D5.1
		LINC01281		CTD-2576D5.4
		ZNF213-AS1		CTD-2576N18.1
		XLOC_002791		CTD-2582M21.1
		AC005606.15		CTD-2583A14.8
		CTD-2008P7.8		CTD-2587H24.14
		RP11-770G2.5		CTD-2587H24.5
		RP11-34P13.13		CTD-2587M2.1
		XLOC_012877		CTD-2588J1.1
		LINC00202-2		CTD-2600H12.2
		TTTY14		CTD-2600O9.1
		WI2-80269A6.1		CTD-2616J11.14
		LINC01247		CTD-2616J11.2
		RP11-133K1.7		CTD-2619J13.16
		RP11-166D19.1		CTD-2619J13.17
		RP11-138C9.1		CTD-2619J13.19
		RP4-718N17.2		CTD-2619J13.8
		XLOC_000199		CTD-2619J13.9
		XLOC_012683		CTD-2626G11.2
		RP11-169E6.1		CTD-2630F21.1
		RP11-142A22.4		CTD-2643K12.3
		XLOC_006468		CTD-2651B20.3
		CTC-525D6.1		CTD-2653D5.1
		RP11-77G23.5		CTD-2655K5.1
		XLOC_011618		CTD-3035K23.3
		FLJ42627		CTD-3035K23.7
		XLOC_013437		CTD-3051D23.1
		XLOC_011170		CTD-3064H18.4
		XLOC_004539		CTD-3064M3.4
		CTB-50L17.5		CTD-3064M3.7
		XLOC_012227		CTD-3065J16.9
		AC026904.1		CTD-3074O7.5
		AC005009.2		CTD-3080P12.3
		RP11-476H24.1		CTD-3088G3.6
		XLOC_004292		CTD-3092A11.2
		ZNF561-AS1		CTD-3098H1.2
		XLOC_006710		CTD-3099C6.11
		RP11-47L3.1		CTD-3099C6.5
		XLOC_010238		CTD-3118D11.2
		RP11-397C12.1		CTD-3126B10.1
		RP11-482D24.3		CTD-3126B10.5
		RP11-214K3.24		CTD-3138B18.5
		XLOC_009516		CTD-3148I10.15
		TAB3-AS2		CTD-3149D2.2
		RP11-572M11.3		CTD-3162L10.1
		RP11-235C23.5		CTD-3162L10.3
		CTD-3195I5.1		CTD-3179P9.2
		CTD-3075F15.1		CTD-3184A7.4
		RP4-756G23.5		CTD-3185P2.1
		CLRN1-AS1		CTD-3193K9.3
		XLOC_011174		CTD-3193O13.12
		RP11-380B4.3		CTD-3193O13.8
		XLOC_009164		CTD-3195I5.1
		LINC01333		CTD-3203P2.1
		XLOC_013770		CTD-3214H19.6
		HCG17		CTD-3216D2.5
		XLOC_006062		CTD-3222D19.10
		RP11-586D19.2		CTD-3222D19.11
		DLEU2L		CTD-3222D19.9
		LINC01088		CTD-3239E11.2
		XLOC_014188		CTD-3247F14.2
		RP11-154D17.1		CYB561D2
		XLOC_002653		D21S2088E
		CTA-373H7.7		DAPK1-IT1
		RP11-344E13.3		DARS-AS1
		KRT73-AS1		DDR1-AS1
		RP11-94H18.1		DGCR9
		RP5-1186N24.3		DHRSX-IT1
		RP3-425P12.5		DIAPH2-AS1
		LINC01270		DICER1-AS1
		XLOC_013407		DIO3OS
		EVX1-AS		DKFZP434K028
		XLOC_012535		DKFZp434J0226
		FLJ41941		DKFZp434L192
		RP4-813F11.4		DLEU2
		XLOC_000904		DLEU7-AS1
		RP11-43F13.4		DLGAP1-AS2
		RP5-1115A15.1		DLGAP4-AS1
		RP11-552D8.1		DLX2-AS1
		XLOC_012740		DLX6-AS1
		RP11-688I9.4		DNAH17-AS1
		RP11-48D4.2		DNAJC27-AS1
		RP11-158I13.2		DNAJC9-AS1
		IL21R-AS1		DNM1P35
		AC098973.1		DNMBP-AS1
		RP11-815J21.2		DOCK4-AS1
		RP11-182J1.10		DPH6-AS1
		RP11-819C21.1		DPP9-AS1
		CTD-2015H3.1		DSG1-AS1
		AC010761.9		DUXAP8
		RP3-325F22.3		DYNLL1-AS1
		XLOC_001973		EAF1-AS1
		AC006019.3		EFCAB14-AS1
		RP3-523C21.2		EFCAB6-AS1
		EMX2OS		EGFLAM-AS3
		TMEM5-AS1		EIF3J-AS1
		AC003973.5		ELFN1-AS1
		RP11-613D13.5		EMX2OS
		CXorf24		ENTPD1-AS1
		CTD-2218G20.2		EPN2-AS1
		XLOC_011747		ERICH3-AS1
		RP11-13J8.1		ERVK13-1
		CTD-3247F14.2		EXTL3-AS1
		KLHL6-AS1		FALEC
		RP5-1014D13.2		FAM138D
		RP11-159D12.2		FAM13A-AS1
		ZNF833P		FAM157C
		RP11-809H16.4		FAM170B-AS1
		RP11-276H7.2		FAM181A-AS1
		XLOC_007745		FAM182A
		LINC00925		FAM197Y5
		RP11-24M17.4		FAM201A
		XLOC_010743		FAM212B-AS1
		XLOC_011821		FAM215B
		XLOC_000625		FAM222A-AS1
		LINC01531		FAM225A
		XLOC_012529		FAM225B
		RP11-240G22.5		FAM226B
		XLOC_004366		FAM230A
		RP11-133K1.6		FAM230B
		RP11-286B14.1		FAM53B-AS1
		XLOC_000544		FAM66C
		FAM66C		FAM83H-AS1
		RP11-90P13.1		FAM85B
		RP11-140I24.1		FAM87A
		AC005152.3		FAM87B
		AC073834.3		FAM95B1
		RP11-400F19.18		FAR1-IT1
		LINC01279		FBXL19-AS1
		RP5-984P4.6		FENDRR
		XLOC_010415		FGD5-AS1
		AC007405.8		FGF12-AS1
		CTD-2517M22.14		FLG-AS1
		RP5-827L5.2		FLJ12825
		GRM7-AS3		FLJ13224
		XLOC_009114		FLJ16779
		XLOC_009126		FLJ20021
		RP11-469A15.2		FLJ22447
		RP1-60N8.1		FLJ30679
		RP11-497E19.1		FLJ31306
		RP1-29C18.8		FLJ31356
		TRAM2-AS1		FLJ33534
		AP006621.9		FLJ34503
		RP4-545L17.12		FLJ35934
		RP11-274B21.9		FLJ36777
		RP11-164O23.7		FLJ37453
		XLOC_011093		FLJ37505
		RP1-149A16.19		FLJ39080
		AC016723.4		FLJ40194
		XLOC_012904		FLJ40288
		CTB-78H18.1		FLJ41278
		CTC-484P3.3		FLJ41941
		RP11-435O5.2		FLJ43879
		CTD-2636A23.2		FLJ44511
		CH17-264L24.1		FLJ45079
		XLOC_012647		FLJ46284
		AC012445.1		FLJ46906
		LINC00929		FLNB-AS1
		XLOC_011281		FLVCR1-AS1
		XLOC_011942		FOXD2-AS1
		AC103881.1		FRMD6-AS1
		AC104389.16		FRY-AS1
		RARA-AS1		FTO-IT1
		XLOC_010008		FZD10-AS1
		RP11-6J21.2		GABPB1-AS1
		AC008937.3		GACAT1
		XLOC_008604		GAS6-AS1
		RP11-1348G14.5		GAS8-AS1
		AC092159.3		GATA3-AS1
		RP3-340N1.2		GATM-AS1
		RP11-244H18.3		GFOD1-AS1
		RP11-153F1.1		GLG1
		XLOC_012726		GLIS3-AS1
		AC110769.3		GMDS-AS1
		XLOC_008351		GNAS-AS1
		AC005339.2		GPC5-AS2
		MAGI1-IT1		GPR1-AS
		XLOC_001667		GPR123-AS1
		KC6		GRM7-AS1
		LINC01278		GRTP1-AS1
		RP11-320G10.1		GS1-124K5.11
		XLOC_013913		GS1-174L6.4
		XLOC_007524		GS1-256O22.5
		LINC00459		GS1-393G12.14
		XLOC_005199		GS1-519E5.1
		LINC00844		GS1-600G8.3
		AJ271736.10		GSN-AS1
		RP4-621N11.2		GTF3C2-AS1
		LINC00657		GUSBP11
		LLNLR-246C6.1		H1FX-AS1
		SPATA3-AS1		HAND2-AS1
		RP11-326C3.13		HAR1A
		XLOC_007214		HCCAT5
		XLOC_008366		HCG18
		FLJ16779		HCG20
		AP003774.6		HCP5
		RP11-340I6.1		HHATL-AS1
		RP11-526A4.1		HIPK1-AS1
		RP11-299D14.2		HMBOX1-IT1
		RP11-352B15.2		HNF1A-AS1
		RP11-479O17.10		HNF4A-AS1
		RP11-359J6.1		HOTAIR
		FAM182A		HOTTIP
		RP11-7F18.2		HOXA-AS2
		MIR3591		HOXA-AS3
		XLOC_006116		HOXA11-AS
		RP11-400F19.6		HOXB-AS3
		CTA-989H11.1		HOXC-AS2
		XLOC_004517		HOXC-AS3
		RP11-497E19.2		HP09025
		CTB-60B18.18		HTT-AS
		RP11-363N22.3		HUNK-AS1
		XLOC_013998		ID2-AS1
		RP11-66B24.4		IDI2-AS1
		KLF7-IT1		IGF2-AS
		FLG-AS1		IGF2BP2-AS1
		RP11-276H19.1		IL10RB-AS1
		RP11-43F13.3		IL12A-AS1
		XLOC_010500		IL21-AS1
		LINC00862		IL21R-AS1
		RP11-1055B8.2		INTS6-AS1
		RP11-527L4.6		IQCF5-AS1
		RP11-524N5.1		IQCH-AS1
		RP11-1143G9.5		ISM1-AS1
		RP11-104J23.2		ITGA9-AS1
		RP11-678G14.4		ITPK1-AS1
		PWRN1		ITPKB-IT1
		RP11-116D17.3		JAZF1-AS1
		LINC00299		KANTR
		RP11-493L12.5		KB-1125A3.12
		RP4-678D15.1		KB-1205A7.2
		XLOC_013385		KB-1507C5.2
		AC006272.1		KB-1517D11.4
		RP11-457M11.5		KB-1572G7.2
		RP11-184D12.1		KB-173C10.2
		XLOC_010739		KB-1930G5.4
		CTC-250I14.6		KB-318B8.7
		AC073130.1		KB-431C1.4
		XLOC_007257		KC6
		STARD13-AS		KCNAB1-AS1
		CYP4F26P		KCNK15-AS1
		CTD-2653D5.1		KCNMA1-AS1
		XLOC_005299		KCNQ1-AS1
		RP11-727A23.10		KCNQ1OT1
		FAM230B		KCTD21-AS1
		RP11-324P9.1		KDM4A-AS1
		SZT2-AS1		KIAA1614-AS1
		TTC28-AS1		KIAA1656
		XLOC_000280		KIRREL-IT1
		RP11-440L14.1		KIRREL3-AS2
		CTC-444N24.8		KIZ-AS1
		C1orf140		KLF3-AS1
		AC114803.3		KLHL7-AS1
		RP11-313P22.1		KRT73-AS1
		RP11-69G7.1		KRTAP5-AS1
		GSN-AS1		KTN1-AS1
		XLOC_006786		LA16c-2F2.8
		LINC01370		LA16c-312E8.4
		XLOC_008259		LA16c-313D11.12
		RP11-955H22.3		LA16c-313D11.9
		XLOC_002168		LA16c-313F4.1
		XLOC_008326		LA16c-349E10.1
		UNQ6494		LA16c-352F7.1
		RP11-44F14.2		LA16c-358B7.4
		RP3-400B16.4		LA16c-380H5.3
		LINC00261		LA16c-390E6.5
		CTC-503K11.2		LA16c-390H2.4
		AP4B1-AS1		LA16c-431H6.7
		RP11-465L10.10		LA16c-60D12.2
		RP11-690I21.2		LAMTOR5-AS1
		RP4-798A10.7		LCMT1-AS2
		RP1-117B12.4		LEMD1-AS1
		RP1-78B3.1		LENG8-AS1
		RP11-210M15.2		LEPREL1-AS1
		KB-1592A4.15		LGALS8-AS1
		RP11-159D12.10		LHFPL3-AS1
		XLOC_010996		LIFR-AS1
		RP11-433J8.1		LINC-PINT
		RP11-268J15.5		LINC00029
		XLOC_010972		LINC00051
		XLOC_001892		LINC00083
		RP11-46J23.1		LINC00086
		RP11-403N16.2		LINC00087
		XLOC_011919		LINC00092
		RP11-426C22.8		LINC00094
		CTA-732E4.1		LINC00111
		RP11-347I19.8		LINC00159
		RP11-706O15.7		LINC00162
		RP11-298D21.2		LINC00163
		XLOC_006898		LINC00167
		RP11-267M23.4		LINC00174
		RP11-875O11.1		LINC00176
		RP4-669H2.1		LINC00189
		AC092192.1		LINC00202-1
		XLOC_006253		LINC00202-2
		RP11-147L13.13		LINC00208
		AP001372.2		LINC00235
		CTC-559E9.6		LINC00237
		XLOC_013549		LINC00240
		KB-1507C5.2		LINC00244
		RP11-506H20.1		LINC00261
		LINC01036		LINC00263
		RP11-108M9.1		LINC00264
		RP11-104L21.3		LINC00265
		AC004540.4		LINC00269
		RP11-56P23.1		LINC00277
		GS1-24F4.3		LINC00293
		KANTR		LINC00299
		LINC01257		LINC00303
		RP11-805J14.5		LINC00310
		XLOC_009907		LINC00313
		XLOC_011308		LINC00319
		VLDLR-AS1		LINC00322
		RP4-561L24.3		LINC00323
		RP11-840I19.3		LINC00327
		RP11-685M7.3		LINC00330
		AC140725.4		LINC00336
		AC007099.1		LINC00339
		XLOC_009575		LINC00342
		RP11-1090M7.1		LINC00343
		RP11-397A16.3		LINC00346
		HOXA-AS2		LINC00350
		XLOC_008826		LINC00358
		RP11-545N8.3		LINC00365
		CTB-92J24.2		LINC00370
		RP11-956J14.1		LINC00371
		XLOC_014162		LINC00379
		RP3-399L15.3		LINC00402
		XLOC_013553		LINC00403
		MIR1302-10		LINC00404
		RP11-793H13.3		LINC00410
		RP11-756H20.1		LINC00418
		RP11-672L10.1		LINC00426
		AC108004.2		LINC00437
		XLOC_009532		LINC00442
		RP11-99J16__A.2		LINC00443
		RP11-296I10.3		LINC00445
		RP5-875O13.1		LINC00449
		LINC01291		LINC00454
		RP11-416I2.1		LINC00456
		XLOC_010440		LINC00461
		RP11-575L7.8		LINC00467
		AC003986.7		LINC00469
		XLOC_008118		LINC00472
		RP11-389G6.3		LINC00473
		LINC00690		LINC00475
		XLOC_006513		LINC00476
		RP11-22L13.1		LINC00477
		IPO9-AS1		LINC00479
		CTD-3162L10.1		LINC00482
		XXbac-B476C20.13		LINC00484
		RP13-516M14.1		LINC00485
		LINC01297		LINC00487
		RP11-84C10.2		LINC00488
		RP11-705O24.1		LINC00494
		XLOC_008959		LINC00499
		XLOC_004362		LINC00501
		XLOC_005859		LINC00504
		XLOC_008302		LINC00511
		XLOC_000281		LINC00514
		XLOC_008094		LINC00517
		AL161668.5		LINC00519
		RP11-281P23.1		LINC00520
		MIR940		LINC00528
		TTTY4B		LINC00534
		THUMPD3-AS1		LINC00535
		RP11-525A16.4		LINC00544
		XLOC_004581		LINC00548
		LINC01007		LINC00557
		XLOC_009194		LINC00562
		XLOC_011198		LINC00565
		SYNE1-AS1		LINC00578
		AC093627.10		LINC00582
		RP11-218L14.4		LINC00593
		CTD-2293H3.2		LINC00595
		XLOC_004915		LINC00598
		AC006547.13		LINC00599
		XLOC_010967		LINC00604
		CTA-276F8.2		LINC00606
		XLOC_002517		LINC00608
		STX18-IT1		LINC00615
		RP11-179A10.1		LINC00616
		XLOC_006349		LINC00629
		XLOC_012307		LINC00635
		AC005523.2		LINC00637
		XLOC_005703		LINC00641
		XLOC_007690		LINC00649
		RP11-544I20.2		LINC00656
		RP11-421F16.3		LINC00657
		XLOC_003438		LINC00658
		LINC00504		LINC00661
		XLOC_012894		LINC00663
		RP11-324E6.6		LINC00665
		ASB16-AS1		LINC00667
		XLOC_009222		LINC00668
		RP11-709A23.1		LINC00671
		RP11-159N11.4		LINC00672
		XLOC_004725		LINC00675
		AC004540.5		LINC00677
		RP4-550H1.5		LINC00678
		XLOC_010018		LINC00680
		RP11-50D9.3		LINC00682
		LINC00452		LINC00683
		RP5-1119O21.2		LINC00685
		XLOC_007089		LINC00689
		KB-7G2.9		LINC00690
		XLOC_014400		LINC00693
		RP11-1085N6.3		LINC00701
		XLOC_001441		LINC00704
		LINC01085		LINC00705
		RP11-216L13.19		LINC00707
		XLOC_003697		LINC00710
		RP1-5O6.4		LINC00824
		RP11-111F5.4		LINC00837
		XLOC_014272		LINC00838
		AP000476.1		LINC00840
		RP11-789C2.1		LINC00843
		RP11-17J14.2		LINC00846
		RP3-525N10.2		LINC00847
		XLOC_004381		LINC00854
		CTD-3234P18.6		LINC00856
		LINC00304		LINC00858
		RP11-1437A8.5		LINC00861
		RP11-267M23.3		LINC00863
		RP11-110I1.14		LINC00869
		RP11-263K4.3		LINC00870
		AC010745.4		LINC00880
		XLOC_009689		LINC00881
		AC005562.1		LINC00882
		RP11-727F15.12		LINC00883
		RP5-1024G6.2		LINC00885
		XLOC_003417		LINC00887
		SLC2A1-AS1		LINC00892
		RP11-879F14.2		LINC00893
		XLOC_013826		LINC00894
		XLOC_005174		LINC00896
		RP11-1C8.5		LINC00898
		RP13-192B19.2		LINC00900
		BAALC-AS1		LINC00905
		DDR1-AS1		LINC00906
		CTB-131B5.2		LINC00907
		RP11-706O15.1		LINC00908
		RP1-261D10.2		LINC00910
		XLOC_004144		LINC00923
		CROCCP2		LINC00924
		RP11-348J24.2		LINC00925
		XLOC_012165		LINC00926
		RP11-424M21.1		LINC00927
		RP11-432J9.3		LINC00928
		RP1-140K8.5		LINC00937
		XLOC_005101		LINC00938
		CTC-270D5.1		LINC00940
		LINC00379		LINC00941
		CTD-2047H16.4		LINC00943
		RP11-255H23.4		LINC00944
		WISP1-OT1		LINC00948
		RP11-279O17.1		LINC00951
		CTC-523E23.6		LINC00954
		XLOC_014066		LINC00957
		RP11-953B20.1		LINC00958
		CTD-2081C10.7		LINC00959
		BACE1-AS		LINC00963
		RP11-731J8.2		LINC00969
		XLOC_002588		LINC00970
		RP11-543H23.2		LINC00971
		RP11-60A8.2		LINC00974
		RP11-2E17.2		LINC00982
		CTC-436K13.5		LINC00989
		CTD-2643K12.3		LINC00994
		RP5-1024G6.8		LINC00996
		AC005008.2		LINC01001
		RP11-208N14.4		LINC01002
		XLOC_002925		LINC01005
		RP11-368I7.4		LINC01010
		RP11-177H2.2		LINC01015
		RP5-1111A8.3		LINC01016
		XLOC_002796		LINC01018
		AC016831.7		LINC01021
		XLOC_011238		LINC01024
		CTC-265F19.1		LINC01043
		AC010969.1		LINC01047
		XLOC_003480		LINC01055
		XLOC_003601		LINC01056
		C16orf82		LINC01057
		LINC00971		LINC01059
		RP11-517B11.4		LINC01070
		XLOC_001712		LINC01089
		XLOC_012648		LINC01091
		XLOC_011815		LINC01095
		FZD10-AS1		LINC01096
		RUSC1-AS1		LINC01098
		LINC01271		LINC01105
		LINC00511		LINC01106
		CTB-187M2.2		LINC01108
		LINC00271		LINC01116
		RP11-420M1.2		LINC01118
		XLOC_003471		LINC01121
		SGMS1-AS1		LINC01122
		AC009299.2		LINC01123
		RP11-84A19.3		LINC01125
		RP11-393I2.4		LINC01126
		RP11-56L13.1		LINC01128
		XLOC_001277		LINC01134
		RP5-884M6.1		LINC01135
		RP11-144G6.12		LINC01138
		CTD-2210P24.1		LINC01140
		XLOC_011785		LINC01146
		TMCC1-AS1		LINC01149
		RP11-78A19.4		LINC01152
		LINC01435		LINC01154
		CTB-147C22.9		LINC01160
		RP11-300M24.1		LINC01164
		AJ009632.3		LINC01166
		RP11-460H9.1		LINC01168
		RP11-164P12.3		LINC01169
		XLOC_008608		LINC01179
		RP11-438B23.2		LINC01180
		LINC01267		LINC01183
		RP11-7N14.1		LINC01184
		AC090587.2		LINC01187
		RP11-382J12.1		LINC01192
		XLOC_011615		LINC01193
		AC006538.1		LINC01194
		XLOC_006903		LINC01197
		RP1-140J1.1		LINC01198
		AC104654.1		LINC01204
		RP11-10C8.2		LINC01206
		AC135048.13		LINC01207
		CTC-270D5.2		LINC01209
		ASTN2-AS1		LINC01210
		AC012494.1		LINC01212
		XLOC_001035		LINC01215
		RP11-1109M24.16		LINC01219
		XLOC_012628		LINC01221
		RP13-580F15.2		LINC01222
		RP11-711C17.2		LINC01226
		XLOC_012725		LINC01227
		RP11-111H3.3		LINC01234
		RP1-29C18.10		LINC01235
		MORC2-AS1		LINC01237
		SAMSN1-AS1		LINC01247
		RP11-299H22.1		LINC01249
		XLOC_001543		LINC01252
		DGCR9		LINC01254
		LINC00649		LINC01259
		RP11-31H5.3		LINC01264
		RP11-497D6.3		LINC01266
		CTC-523E23.5		LINC01267
		LINC00841		LINC01268
		XLOC_001931		LINC01270
		RP11-731F5.1		LINC01272
		RP11-897M7.1		LINC01279
		RP11-849I19.1		LINC01281
		RP11-87E22.2		LINC01285
		CTC-265F19.2		LINC01297
		XLOC_013265		LINC01299
		RP11-615I2.1		LINC01301
		RP11-463J10.3		LINC01310
		XLOC_003808		LINC01312
		RP11-526P5.1		LINC01314
		AC104134.2		LINC01317
		PPP3CB-AS1		LINC01342
		XLOC_003650		LINC01343
		XLOC_004919		LINC01344
		XLOC_009458		LINC01346
		XLOC_006640		LINC01347
		RP11-327F22.5		LINC01354
		AC074363.1		LINC01355
		RP11-909N17.2		LINC01356
		RP11-240L7.4		LINC01359
		XLOC_011434		LINC01363
		AC074011.2		LINC01370
		NAV2-AS5		LINC01378
		XLOC_007765		LINC01381
		RP11-74C13.3		LINC01386
		XLOC_008300		LINC01387
		AC008079.10		LINC01391
		RP11-625L16.1		LINC01392
		XLOC_007978		LINC01398
		RP1-14D6.7		LINC01405
		RP11-2A4.4		LINC01422
		RP4-684O24.5		LINC01426
		RP11-148O21.2		LINC01443
		RP11-330M19.1		LINC01447
		XLOC_006999		LINC01450
		LINC01102		LINC01460
		RP11-158H5.7		LINC01467
		RP11-386M24.9		LINC01468
		UCHL1-AS1		LINC01470
		XLOC_001854		LINC01471
		AC006960.7		LINC01475
		ENTPD1-AS1		LINC01477
		CTA-250D10.19		LINC01482
		CTD-2319I12.4		LINC01483
		AC010890.1		LINC01484
		LINC00837		LINC01485
		RP11-96C23.9		LINC01495
		AP001046.5		LINC01499
		XLOC_007321		LINC01501
		RP11-378I6.1		LINC01502
		RP11-445L13__B.3		LINC01510
		XLOC_003668		LINC01515
		XLOC_006993		LINC01517
		C17orf100		LINC01518
		RP11-268G12.1		LINC01519
		OTX2-AS1		LINC01521
		AP000431.2		LINC01524
		SMAD1-AS2		LINC01525
		HAND2-AS1		LINC01529
		XLOC_008678		LINC01531
		XLOC_009920		LINC01537
		XLOC_005302		LINC01538
		AC004053.1		LINC01540
		RP11-265N7.2		LINC01541
		GS1-174L6.4		LINC01544
		AC074183.4		LINC01545
		XLOC_007035		LINC01550
		XLOC_004800		LINC01551
		GDNF-AS1		LINC01553
		RP11-540A21.2		LINC01554
		LINC01422		LINC01556
		XLOC_007219		LINC01560
		LINC01226		LIPE-AS1
		VAC14-AS1		LL0XNC01-237H1.3
		RP11-177H13.2		LL0XNC01-250H12.3
		RP11-278A23.1		LL0XNC01-36H8.1
		XLOC_006263		LL0XNC01-7P3.1
		RP11-393I23.4		LL22NC01-81G9.3
		LINC00930		LL22NC03-22D1.1
		XLOC_004631		LL22NC03-27C5.1
		CTB-171A8.1		LL22NC03-2H8.4
		NAMA		LL22NC03-32F9.1
		XLOC_012549		LL22NC03-75H12.2
		CTD-3220F14.3		LL22NC03-86G7.1
		CH17-140K24.2		LLNLR-246C6.1
		CTA-212A2.3		LLNLR-276H7.1
		RP11-123K19.2		LLNLR-284B4.1
		RP11-474D1.1		LLNLR-284B4.2
		GS1-256O22.5		LLNLR-304A6.1
		XLOC_005776		LMCD1-AS1
		LINC00972		LMF1-AS1
		RP11-184I16.4		LMO7-AS1
		PAXIP1-AS1		LMO7DN-IT1
		XLOC_012827		LOH12CR2
		XLOC_006738		LOXL1-AS1
		CH17-140K24.7		LPP-AS2
		RP11-362L22.1		MAFG-AS1
		RP11-545G3.1		MAGI2-AS3
		RP11-74E22.8		MALAT1
		RP11-3P17.4		MAN1B1-AS1
		XLOC_013467		MANEA-AS1
		AC009133.17		MAP3K14-AS1
		RP11-769O8.3		MAST4-IT1
		LINC01492		MATN1-AS1
		AC012354.6		MCHR2-AS1
		SLC8A1-AS1		MCM3AP-AS1
		LINC00526		MDC1-AS1
		RP11-73O6.3		MEF2C-AS1
		PSMG3-AS1		MEG3
		XLOC_001451		MEG8
		RP11-517I3.1		MEG9
		CTD-2521M24.9		MEIS1-AS2
		RP11-554E23.2		MGC16275
		MIR3663HG		MIAT
		LINC01074		MIR124-2HG
		RP13-514E23.1		MIR143HG
		ADPGK-AS1		MIR194-2
		CTB-55O6.12		MIR202HG
		CTD-2572N17.1		MIR205HG
		AP001258.4		MIR210HG
		RP11-399E6.1		MIR219A2
		RP11-40A13.1		MIR223
		XLOC_003706		MIR22HG
		RP11-21K12.3		MIR29B1
		LINC00548		MIR3180-1
		RP11-179B15.6		MIR3180-2
		RP11-322E11.5		MIR3180-3
		RP11-576D8.4		MIR3180-4
		LINC01189		MIR3591
		RP11-425M5.7		MIR3622A
		AC007880.1		MIR378D2
		XLOC_002872		MIR4435-1HG
		LINC01234		MIR4453
		RP4-671O14.7		MIR4500HG
		RP11-107K17.1		MIR4674HG
		RP11-316M21.6		MIR497HG
		XLOC_011197		MIR503HG
		BREA2		MIR519A2
		MANEA-AS1		MIR600HG
		XLOC_014159		MIR646HG
		HP09025		MIR6818
		XLOC_009073		MIR6820
		RP11-455O6.9		MIR7515HG
		XLOC_010843		MIR99AHG
		GIMD1		MIRLET7BHG
		XLOC_000615		MKLN1-AS
		RP4-591C20.9		MKNK1-AS1
		XLOC_009142		MLK7-AS1
		XLOC_011034		MMP24-AS1
		XLOC_008410		MORC2-AS1
		LATS2-AS1		MRGPRF-AS1
		CTB-49A3.5		MRPL23-AS1
		XLOC_011717		MTHFS
		PEX5L-AS1		MTUS2-AS1
		LINC00656		MTUS2-AS2
		LINC00346		MUC19
		EGFLAM-AS2		MUC2
		RP11-554D15.1		MYCNUT
		RP11-555M1.3		MYLK-AS2
		XLOC_013771		MYO16-AS2
		RP11-791M20.1		NADK2-AS1
		RP13-631K18.3		NAMA
		WI2-8325B5.1		NAPA-AS1
		XLOC_011976		NARF-IT1
		XLOC_011682		NAV2-AS4
		XLOC_006904		NCAM1-AS1
		RP11-344E13.4		NDUFA6-AS1
		RP11-297M9.1		NDUFB2-AS1
		RP11-19D2.2		NEAT1
		RP11-421L21.3		NEBL-AS1
		XXbac-B444P24.13		NEURL1-AS1
		RP11-672A2.3		NEXN-AS1
		LINC01502		NFYC-AS1
		RP11-242F11.2		NIFK-AS1
		LINC01400		NKX2-1-AS1
		RP11-522B15.3		NKX2-2-AS1
		CTD-2113L7.1		NNT-AS1
		XLOC_012893		NOP14-AS1
		RP11-254F7.2		NOVA1-AS1
		XLOC_012031		NPHP3-AS1
		hsa-mir-1587		NPSR1-AS1
		RP11-466L17.1		NR2F1-AS1
		POT1-AS1		NR2F2-AS1
		XLOC_007630		NRG1-IT1
		RP5-930J4.2		NTRK3-AS1
		RP11-108O10.2		NUP50-AS1
		CTC-273B12.8		NUTM2A-AS1
		RP11-574K11.29		NUTM2B-AS1
		PCAT29		OIP5-AS1
		RP5-991O23.1		OPCML-IT1
		XLOC_001249		OR2A1-AS1
		KB-1183D5.13		OR51B5
		RP11-138P22.1		OSBPL10-AS1
		AQP4-AS1		OSGEPL1-AS1
		RP5-1185I7.1		OSMR-AS1
		RP11-624J12.1		OSTM1-AS1
		AP000438.2		OTUD6B-AS1
		NAV2-AS1		OTX2-AS1
		RP11-706O15.5		PAPPA-AS1
		RP1-232P20.1		PAPPA-AS2
		RP11-767I20.1		PAQR9-AS1
		LINC01355		PART1
		RP11-408H1.3		PAX8-AS1
		DKFZP434L187		PAXBP1-AS1
		RP11-742D12.2		PAXIP1-AS1
		AC004076.5		PAXIP1-AS2
		RP11-61F12.1		PCAT1
		XLOC_010046		PCAT19
		PVT1		PCAT7
		RP4-640H8.2		PCBP1-AS1
		CDKN2B-AS1		PCED1B-AS1
		AC009411.1		PCOLCE-AS1
		XLOC_006757		PDX1-AS1
		RP11-108K3.4		PDZK1P2
		XLOC_011734		PDZRN3-AS1
		RP3-466P17.1		PEX5L-AS1
		C20orf203		PHKA2-AS1
		LINC01185		PIK3CD-AS1
		RP11-6N17.1		PINK1-AS
		DOCK9-AS1		PITRM1-AS1
		XLOC_010920		PKI55
		RP1-90J20.2		PKN2-AS1
		LINC00865		PLAC4
		XLOC_013045		PLCE1-AS1
		RP1-81D8.3		POLR2J4
		RP11-21J18.1		POT1-AS1
		XLOC_012222		PP14571
		AC107079.1		PP7080
		RP11-361D14.2		PPP3CB-AS1
		XLOC_007011		PRC1-AS1
		RP11-180K7.1		PRICKLE2-AS1
		RP11-644L4.1		PRICKLE2-AS2
		SMAD1-AS1		PRKAR2A-AS1
		XLOC_012568		PRKXP1
		AC004893.11		PRMT5-AS1
		RP11-552I14.1		PROSER2-AS1
		SCARNA15		PROX1-AS1
		RP5-1048B16.1		PRR34-AS1
		RP11-713P17.3		PSMB8-AS1
		RP11-602N24.3		PSMG3-AS1
		XLOC_001430		PSORS1C3
		RP11-254I22.1		PTGES2-AS1
		LINC00292		PTOV1-AS1
		RP11-142E9.1		PTPRD-AS2
		RP11-344N10.5		PWAR6
		RP5-1198O20.4		PWRN1
		XLOC_012997		PWRN2
		AC073316.2		RAB11B-AS1
		XLOC_012735		RAET1E-AS1
		SNHG16		RAI1-AS1
		XLOC_012587		RAMP2-AS1
		RP11-203B7.2		RAP2C-AS1
		RP1-200K18.1		RAPGEF4-AS1
		RP11-29G8.3		RARA-AS1
		CTD-2034I21.1		RASAL2-AS1
		RP11-202I11.2		RASSF8-AS1
		RP11-485G4.2		RBFADN
		KCNAB1-AS1		RBM26-AS1
		AP001258.3		RFPL1S
		MIR29B1		RFX3-AS1
		AC010894.3		RGMB-AS1
		RP11-141M1.1		RGPD4-AS1
		RP11-37C7.3		RHPN1-AS1
		XXbac-B461K10.4		RMST
		LOC100287097		RNF139-AS1
		RP11-53B2.3		RNF144A-AS1
		AC004691.5		RNF217-AS1
		XLOC_004839		RNF219-AS1
		MIR3911		ROR1-AS1
		XLOC_013039		RP1-101G11.3
		DKFZP434A062		RP1-101K10.6
		MRGPRF-AS1		RP1-102E24.10
		OR51B5		RP1-102H19.7
		RP11-75N4.1		RP1-102K2.6
		XLOC_010470		RP1-102K2.9
		LINC01233		RP1-111D6.3
		RP11-220I1.2		RP1-117P20.3
		TSNAX-DISC0		RP1-128O3.4
		XLOC_010775		RP1-12G14.7
		XLOC_009583		RP1-138O17.1
		RP11-91A18.4		RP1-140C12.2
		RP11-797D24.3		RP1-140J1.1
		KB-1460A1.5		RP1-140K8.5
		XLOC_009783		RP1-142L7.5
		RP11-256L6.3		RP1-142L7.8
		RP11-100K18.1		RP1-149A16.19
		RP11-384K6.6		RP1-149A16.3
		RP11-324E6.10		RP1-149C7.1
		RP5-951N9.1		RP1-153G14.4
		RP5-827C21.2		RP1-153P14.5
		KCTD21-AS1		RP1-153P14.7
		RP11-390P24.1		RP1-163M9.7
		DNAJC27-AS1		RP1-167O22.1
		AKT3-IT1		RP1-168L15.6
		RP11-567M16.1		RP1-170O19.14
		RP11-72M17.1		RP1-170O19.22
		RP11-109P11.1		RP1-184J9.2
		CTD-2162K18.3		RP1-18D14.7
		XLOC_001342		RP1-191J18.66
		LINC00152		RP1-199J3.6
		CTB-59C6.3		RP1-202O8.2
		MALAT1		RP1-202O8.3
		AC008060.7		RP1-209A6.1
		LOC550112		RP1-20B21.4
		XLOC_011977		RP1-20N2.8
		LOC100133330		RP1-212P9.2
		DISC1		RP1-225E12.2
		AC006116.15		RP1-225E12.3
		RP11-114H23.2		RP1-228P16.4
		LINC00475		RP1-228P16.9
		XLOC_011616		RP1-231P7P.1
		RP11-217E22.5		RP1-232N11.2
		RP3-492J12.2		RP1-232P20.1
		XLOC_001315		RP1-239B22.5
		XLOC_003061		RP1-240K6.3
		RP11-102L12.2		RP1-251M9.3
		RP5-955M13.4		RP1-253P7.1
		RP11-298D21.1		RP1-257A7.4
		CTD-2012J19.3		RP1-257C22.2
		AC073254.1		RP1-261D10.2
		AC010890.0		RP1-266L20.9
		LINC00525		RP1-272L16.1
		FAM212B-AS1		RP1-273G13.3
		PHKA2-AS1		RP1-274L7.1
		CTD-2587M23.1		RP1-278C19.8
		XLOC_003590		RP1-27K12.2
		RP11-344B2.2		RP1-283E3.8
		LINC00839		RP1-283K11.3
		TNK2-AS1		RP1-288L1.5
		RP11-60L3.1		RP1-293L8.2
		LINC01301		RP1-296L11.1
		Z83844.1		RP1-29C18.10
		XLOC_001684		RP1-29C18.9
		XLOC_011176		RP1-29G21.1
		RP5-1180C10.1		RP1-301L19.1
		XLOC_012496		RP1-309I22.2
		ZNF582-AS1		RP1-30E17.2
		RP4-717I23.3		RP1-310O13.7
		RP11-231I16.1		RP1-32I10.10
		RP11-6N13.1		RP1-34P24.3
		GHRLOS		RP1-37N7.1
		AF146191.4		RP1-40E16.2
		CTD-2200A16.1		RP1-41C23.1
		RP5-963E22.5		RP1-41C23.2
		RP11-611O2.5		RP1-47M23.3
		RP11-128A17.1		RP1-55C23.7
		CTD-2296D1.2		RP1-56J10.8
		AC138035.2		RP1-56K13.5
		RP11-279N8.1		RP1-58B11.1
		C21orf91-OT1		RP1-59D14.5
		RP11-486O12.2		RP1-59D14.9
		XLOC_008843		RP1-5O6.6
		GTF3C2-AS1		RP1-63G5.5
		XLOC_001726		RP1-63M2.5
		GMDS-AS1		RP1-63M2.7
		XLOC_000670		RP1-65J11.5
		BMS1P4		RP1-72A23.4
		ADAMTS9-AS2		RP1-78B3.1
		LINC00630		RP1-79C4.1
		RP11-347J14.7		RP1-80N2.3
		AC013275.2		RP1-86C11.7
		XLOC_011811		RP1-86D1.3
		LINC01359		RP1-86D1.4
		XLOC_013601		RP1-90J20.2
		CTA-280A3.2		RP1-90J4.1
		AC009505.2		RP1-97G4.1
		RP11-90C4.1		RP11-1007G5.2
		RP11-456H18.2		RP11-1007I13.4
		XLOC_014217		RP11-1007O24.3
		CTD-2619J13.19		RP11-1008C21.1
		RP11-338I21.1		RP11-100L22.1
		RP11-124N19.3		RP11-1018N14.1
		XLOC_001602		RP11-101E5.1
		PRKCQ-AS1		RP11-101P17.11
		LINC01515		RP11-1020A11.2
		HNF4A-AS1		RP11-1023P17.2
		RP11-107I14.4		RP11-102K13.5
		NDUFA6-AS1		RP11-102N12.3
		STAG3L5P-PVRIG1P-PILRB		RP11-1030E3.1
		RP11-761I4.3		RP11-1035H13.2
		AC114808.3		RP11-1036E20.9
		CTD-3018O17.3		RP11-1038A11.2
		C22orf34		RP11-103H7.2
		RP11-458F8.4		RP11-103J17.2
		CTB-66B24.1		RP11-1049H7.2
		XLOC_009934		RP11-104F15.9
		LINC01343		RP11-104H15.10
		XLOC_007206		RP11-104H15.7
		XLOC_007431		RP11-104H15.8
		XLOC_005117		RP11-1055B8.2
		XLOC_000620		RP11-1055B8.3
		RP5-1103G7.10		RP11-1058N17.1
		LINC01258		RP11-1060J15.4
		RP11-7O14.1		RP11-1069G10.1
		XLOC_009070		RP11-1069G10.2
		XLOC_007904		RP11-106D4.2
		CTD-2016O11.1		RP11-106M3.3
		XLOC_009445		RP11-1070N10.3
		XLOC_007004		RP11-1070N10.4
		XLOC_006882		RP11-1072A3.3
		RNF139-AS1		RP11-1078H9.2
		RNF139-AS0		RP11-1078H9.5
		SLC16A1-AS1		RP11-1078H9.6
		RP11-796I2.1		RP11-1079K10.3
		XLOC_010019		RP11-1079K10.5
		NR2F1-AS1		RP11-107I14.4
		XLOC_003882		RP11-1080G15.1
		XLOC_001527		RP11-1080G15.2
		PWARSN		RP11-1081L13.4
		XLOC_001496		RP11-1085N6.3
		RP11-10J21.6		RP11-1086I4.2
		XLOC_013323		RP11-108P20.2
		XLOC_004195		RP11-1094H24.3
		PPP1R26-AS1		RP11-1099M24.6
		CTD-2541M15.4		RP11-1099M24.9
		RP11-445O3.3		RP11-109E12.1
		XLOC_009937		RP11-109E24.1
		CTB-158E9.1		RP11-109J4.1
		MIR2117		RP11-10A14.5
		RP5-837J1.6		RP11-10A14.6
		XLOC_005005		RP11-10E18.7
		RP11-486A14.2		RP11-10J21.3
		AC091878.1		RP11-10J21.6
		XLOC_006905		RP11-10K16.1
		AC139887.4		RP11-10N16.2
		EGFR-AS1		RP11-10N16.3
		TSNAX-DISC1		RP11-1100L3.7
		RP11-485M7.3		RP11-1100L3.8
		XLOC_007055		RP11-1101K5.1
		RP11-495P10.5		RP11-1103G16.1
		RP11-486L19.2		RP11-1109F11.5
		DKFZP434K028		RP11-110H1.4
		LINC01255		RP11-110H1.8
		MIR210HG		RP11-110I1.11
		LINC00243		RP11-1110F20.1
		LINC01314		RP11-1114A5.4
		XLOC_012630		RP11-1114I9.1
		XLOC_006242		RP11-111F5.4
		RP11-121C2.2		RP11-1123I8.1
		RP11-382B18.4		RP11-1124B17.1
		LINC00467		RP11-1127D7.1
		RP11-624G17.3		RP11-112J3.15
		LAMTOR5-AS1		RP11-112L7.1
		XLOC_004849		RP11-1136G4.1
		XLOC_011999		RP11-113K21.6
		LINC00469		RP11-1143G9.5
		RP11-211G23.1		RP11-1145L24.1
		XLOC_004554		RP11-1148L6.9
		XLOC_007099		RP11-1149O23.2
		XLOC_011064		RP11-1149O23.3
				RP11-114G11.5
				RP11-114H20.1
				RP11-114M1.1
				RP11-1151B14.4
				RP11-1151B14.5
				RP11-115D19.1
				RP11-115D19.2
				RP11-115F18.1
				RP11-115H13.1
				RP11-115J16.1
				RP11-116D17.5
				RP11-116O18.3
				RP11-117L5.1
				RP11-117L5.3
				RP11-118E18.4
				RP11-118F19.1
				RP11-118H15.1
				RP11-118M9.3
				RP11-119B16.2
				RP11-119F7.5
				RP11-120D5.1
				RP11-120E13.1
				RP11-120K18.2
				RP11-120M18.5
				RP11-1217F2.15
				RP11-121C6.5
				RP11-121M22.1
				RP11-1228E12.1
				RP11-122C21.1
				RP11-122M14.1
				RP11-123O22.1
				RP11-1246C19.1
				RP11-1259L22.1
				RP11-125D12.1
				RP11-125M16.1
				RP11-1260E13.3
				RP11-126H7.4
				RP11-1277A3.1
				RP11-127B20.3
				RP11-127I20.5
				RP11-128N14.4
				RP11-128P17.4
				RP11-130F10.1
				RP11-131J3.1
				RP11-131L12.4
				RP11-131M11.3
				RP11-132M7.3
				RP11-132N15.3
				RP11-1334A24.5
				RP11-1336O20.2
				RP11-133F8.2
				RP11-133K1.7
				RP11-133K1.8
				RP11-133M8.3
				RP11-1348G14.4
				RP11-134D3.1
				RP11-134O21.1
				RP11-135A1.2
				RP11-135F9.3
				RP11-135N5.3
				RP11-136O12.2
				RP11-1379J22.5
				RP11-137H15.4
				RP11-138A9.2
				RP11-138B4.1
				RP11-138E9.2
				RP11-138I1.2
				RP11-138P22.1
				RP11-139H14.5
				RP11-139I14.2
				RP11-139J15.2
				RP11-13A1.1
				RP11-13J8.1
				RP11-140A10.3
				RP11-140I24.1
				RP11-140K17.3
				RP11-141B14.1
				RP11-141J13.5
				RP11-141O15.1
				RP11-142C4.6
				RP11-142J21.1
				RP11-1437A8.4
				RP11-1437A8.5
				RP11-143A12.3
				RP11-143E21.2
				RP11-143E21.3
				RP11-143E21.4
				RP11-143E21.6
				RP11-143K11.7
				RP11-144G6.12
				RP11-144I2.1
				RP11-145A3.1
				RP11-145E17.2
				RP11-145G20.1
				RP11-146I2.1
				RP11-147L13.8
				RP11-148B3.2
				RP11-148E17.1
				RP11-148L24.1
				RP11-149I23.3
				RP11-149P24.1
				RP11-14C10.4
				RP11-14I17.3
				RP11-150O12.1
				RP11-152L7.2
				RP11-153F1.1
				RP11-154D17.1
				RP11-154D6.1
				RP11-154H12.2
				RP11-154H23.3
				RP11-154H23.4
				RP11-156E6.1
				RP11-156E8.1
				RP11-156K23.3
				RP11-156L14.1
				RP11-156P1.3
				RP11-158D2.2
				RP11-158H5.2
				RP11-158H5.7
				RP11-158I9.5
				RP11-158K1.3
				RP11-158L12.5
				RP11-158L12.6
				RP11-158M2.2
				RP11-158M2.3
				RP11-158M2.5
				RP11-159D12.10
				RP11-159D12.2
				RP11-159D12.8
[truncated: 1,928 more rows]
