# Supplementary material for: Integrated bioinformatics analysis for novel miRNAs markers and ceRNA network in diabetic retinopathy
Source: Front Genet. 2022 Sep 16;13:874885. doi: 10.3389/fgene.2022.874885 (PMC9523404; doi:10.3389/fgene.2022.874885)
Supplement: Supplementary file 3 [file DataSheet1.xlsx]

## Sheet: Annotation
MyList	Gene ID	Type	Tax ID	Homologene Gene ID	Homologene Gene Tax ID	GO:0000313 organellar ribosome	GO:0098798 mitochondrial protein-containi	GO:0000315 organellar large ribosomal sub	GO:0000314 organellar small ribosomal sub
MRPL18	29074	symbol	H. sapiens	29074	H. sapiens	1	1	1	0
MRPL34	64981	symbol	H. sapiens	64981	H. sapiens	1	1	1	0
MRPS30	10884	symbol	H. sapiens	10884	H. sapiens	1	1	1	0
MRPS5	64969	symbol	H. sapiens	64969	H. sapiens	1	1	0	1
MRPS33	51650	symbol	H. sapiens	51650	H. sapiens	1	1	0	1
MRPS36	92259	symbol	H. sapiens	92259	H. sapiens	0	1	0	0
MRPL40	64976	symbol	H. sapiens	64976	H. sapiens	1	1	1	0
MRPL4	51073	symbol	H. sapiens	51073	H. sapiens	1	1	1	0
MRPL11	65003	symbol	H. sapiens	65003	H. sapiens	1	1	1	0
MRPL39	54148	symbol	H. sapiens	54148	H. sapiens	1	1	1	0
MRPL32	64983	symbol	H. sapiens	64983	H. sapiens	1	1	1	0
MRPS35	60488	symbol	H. sapiens	60488	H. sapiens	1	1	0	1

## Sheet: Enrichment
GroupID	Category	Term	Description	LogP	Log(q-value)	InTerm_InList	Genes	Symbols
1_Summary	GO Cellular Components	GO:0000313	organellar ribosome	-27.0371	-22.9852	11/89	10884,29074,51073,51650,54148,60488,64969,64976,64981,64983,65003	MRPS30,MRPL18,MRPL4,MRPS33,MRPL39,MRPS35,MRPS5,MRPL40,MRPL34,MRPL32,MRPL11
1_Member	GO Cellular Components	GO:0000313	organellar ribosome	-27.0371	-22.9852	11/89	10884,29074,51073,51650,54148,60488,64969,64976,64981,64983,65003	MRPS30,MRPL18,MRPL4,MRPS33,MRPL39,MRPS35,MRPS5,MRPL40,MRPL34,MRPL32,MRPL11
1_Member	GO Cellular Components	GO:0005761	mitochondrial ribosome	-27.0371	-22.9852	11/89	10884,29074,51073,51650,54148,60488,64969,64976,64981,64983,65003	MRPS30,MRPL18,MRPL4,MRPS33,MRPL39,MRPS35,MRPS5,MRPL40,MRPL34,MRPL32,MRPL11
1_Member	GO Biological Processes	GO:0032543	mitochondrial translation	-26.0621	-22.1863	11/108	10884,29074,51073,51650,54148,60488,64969,64976,64981,64983,65003	MRPS30,MRPL18,MRPL4,MRPS33,MRPL39,MRPS35,MRPS5,MRPL40,MRPL34,MRPL32,MRPL11
1_Member	GO Biological Processes	GO:0140053	mitochondrial gene expression	-24.8047	-21.0537	11/139	10884,29074,51073,51650,54148,60488,64969,64976,64981,64983,65003	MRPS30,MRPL18,MRPL4,MRPS33,MRPL39,MRPS35,MRPS5,MRPL40,MRPL34,MRPL32,MRPL11
1_Member	GO Cellular Components	GO:0044391	ribosomal subunit	-23.3948	-19.82	11/185	10884,29074,51073,51650,54148,60488,64969,64976,64981,64983,65003	MRPS30,MRPL18,MRPL4,MRPS33,MRPL39,MRPS35,MRPS5,MRPL40,MRPL34,MRPL32,MRPL11
1_Member	GO Cellular Components	GO:0005840	ribosome	-22.3504	-18.8425	11/229	10884,29074,51073,51650,54148,60488,64969,64976,64981,64983,65003	MRPS30,MRPL18,MRPL4,MRPS33,MRPL39,MRPS35,MRPS5,MRPL40,MRPL34,MRPL32,MRPL11
1_Member	GO Biological Processes	GO:0006412	translation	-20.0326	-16.721	11/369	10884,29074,51073,51650,54148,60488,64969,64976,64981,64983,65003	MRPS30,MRPL18,MRPL4,MRPS33,MRPL39,MRPS35,MRPS5,MRPL40,MRPL34,MRPL32,MRPL11
1_Member	GO Biological Processes	GO:0043043	peptide biosynthetic process	-19.6911	-16.4173	11/396	10884,29074,51073,51650,54148,60488,64969,64976,64981,64983,65003	MRPS30,MRPL18,MRPL4,MRPS33,MRPL39,MRPS35,MRPS5,MRPL40,MRPL34,MRPL32,MRPL11
1_Member	GO Biological Processes	GO:0043604	amide biosynthetic process	-18.4609	-15.3383	11/511	10884,29074,51073,51650,54148,60488,64969,64976,64981,64983,65003	MRPS30,MRPL18,MRPL4,MRPS33,MRPL39,MRPS35,MRPS5,MRPL40,MRPL34,MRPL32,MRPL11
1_Member	GO Biological Processes	GO:0006518	peptide metabolic process	-18.2941	-15.1964	11/529	10884,29074,51073,51650,54148,60488,64969,64976,64981,64983,65003	MRPS30,MRPL18,MRPL4,MRPS33,MRPL39,MRPS35,MRPS5,MRPL40,MRPL34,MRPL32,MRPL11
1_Member	GO Molecular Functions	GO:0003735	structural constituent of ribosome	-17.8868	-14.8126	9/175	10884,29074,51073,51650,60488,64969,64981,64983,65003	MRPS30,MRPL18,MRPL4,MRPS33,MRPS35,MRPS5,MRPL34,MRPL32,MRPL11
1_Member	GO Cellular Components	GO:1990904	ribonucleoprotein complex	-16.6674	-13.6367	11/742	10884,29074,51073,51650,54148,60488,64969,64976,64981,64983,65003	MRPS30,MRPL18,MRPL4,MRPS33,MRPL39,MRPS35,MRPS5,MRPL40,MRPL34,MRPL32,MRPL11
1_Member	GO Biological Processes	GO:0034645	cellular macromolecule biosynthetic process	-16.6224	-13.6118	11/749	10884,29074,51073,51650,54148,60488,64969,64976,64981,64983,65003	MRPS30,MRPL18,MRPL4,MRPS33,MRPL39,MRPS35,MRPS5,MRPL40,MRPL34,MRPL32,MRPL11
1_Member	GO Biological Processes	GO:0043603	cellular amide metabolic process	-16.3545	-13.3633	11/792	10884,29074,51073,51650,54148,60488,64969,64976,64981,64983,65003	MRPS30,MRPL18,MRPL4,MRPS33,MRPL39,MRPS35,MRPS5,MRPL40,MRPL34,MRPL32,MRPL11
1_Member	GO Molecular Functions	GO:0005198	structural molecule activity	-12.316	-9.34324	9/719	10884,29074,51073,51650,60488,64969,64981,64983,65003	MRPS30,MRPL18,MRPL4,MRPS33,MRPS35,MRPS5,MRPL34,MRPL32,MRPL11
1_Member	KEGG Pathway	hsa03010	Ribosome	-10.775	-7.81999	6/158	29074,51073,64969,64981,64983,65003	MRPL18,MRPL4,MRPS5,MRPL34,MRPL32,MRPL11
2_Summary	GO Cellular Components	GO:0098798	mitochondrial protein-containing complex	-24.2194	-20.5654	12/295	10884,29074,51073,51650,54148,60488,64969,64976,64981,64983,65003,92259	MRPS30,MRPL18,MRPL4,MRPS33,MRPL39,MRPS35,MRPS5,MRPL40,MRPL34,MRPL32,MRPL11,MRPS36
2_Member	GO Cellular Components	GO:0098798	mitochondrial protein-containing complex	-24.2194	-20.5654	12/295	10884,29074,51073,51650,54148,60488,64969,64976,64981,64983,65003,92259	MRPS30,MRPL18,MRPL4,MRPS33,MRPL39,MRPS35,MRPS5,MRPL40,MRPL34,MRPL32,MRPL11,MRPS36
2_Member	GO Cellular Components	GO:0005759	mitochondrial matrix	-21.6112	-18.1614	12/483	10884,29074,51073,51650,54148,60488,64969,64976,64981,64983,65003,92259	MRPS30,MRPL18,MRPL4,MRPS33,MRPL39,MRPS35,MRPS5,MRPL40,MRPL34,MRPL32,MRPL11,MRPS36
2_Member	GO Cellular Components	GO:0005743	mitochondrial inner membrane	-21.4925	-18.0938	12/494	10884,29074,51073,51650,54148,60488,64969,64976,64981,64983,65003,92259	MRPS30,MRPL18,MRPL4,MRPS33,MRPL39,MRPS35,MRPS5,MRPL40,MRPL34,MRPL32,MRPL11,MRPS36
2_Member	GO Cellular Components	GO:0019866	organelle inner membrane	-20.8698	-17.5168	12/556	10884,29074,51073,51650,54148,60488,64969,64976,64981,64983,65003,92259	MRPS30,MRPL18,MRPL4,MRPS33,MRPL39,MRPS35,MRPS5,MRPL40,MRPL34,MRPL32,MRPL11,MRPS36
2_Member	GO Cellular Components	GO:0031966	mitochondrial membrane	-19.374	-16.1972	12/739	10884,29074,51073,51650,54148,60488,64969,64976,64981,64983,65003,92259	MRPS30,MRPL18,MRPL4,MRPS33,MRPL39,MRPS35,MRPS5,MRPL40,MRPL34,MRPL32,MRPL11,MRPS36
2_Member	GO Cellular Components	GO:0005740	mitochondrial envelope	-19.037	-15.8882	12/788	10884,29074,51073,51650,54148,60488,64969,64976,64981,64983,65003,92259	MRPS30,MRPL18,MRPL4,MRPS33,MRPL39,MRPS35,MRPS5,MRPL40,MRPL34,MRPL32,MRPL11,MRPS36
3_Summary	GO Cellular Components	GO:0000315	organellar large ribosomal subunit	-19.3893	-16.1972	8/56	10884,29074,51073,54148,64976,64981,64983,65003	MRPS30,MRPL18,MRPL4,MRPL39,MRPL40,MRPL34,MRPL32,MRPL11
3_Member	GO Cellular Components	GO:0000315	organellar large ribosomal subunit	-19.3893	-16.1972	8/56	10884,29074,51073,54148,64976,64981,64983,65003	MRPS30,MRPL18,MRPL4,MRPL39,MRPL40,MRPL34,MRPL32,MRPL11
3_Member	GO Cellular Components	GO:0005762	mitochondrial large ribosomal subunit	-19.3893	-16.1972	8/56	10884,29074,51073,54148,64976,64981,64983,65003	MRPS30,MRPL18,MRPL4,MRPL39,MRPL40,MRPL34,MRPL32,MRPL11
3_Member	GO Cellular Components	GO:0015934	large ribosomal subunit	-16.8356	-13.7837	8/113	10884,29074,51073,54148,64976,64981,64983,65003	MRPS30,MRPL18,MRPL4,MRPL39,MRPL40,MRPL34,MRPL32,MRPL11
4_Summary	GO Cellular Components	GO:0000314	organellar small ribosomal subunit	-6.62665	-3.70504	3/32	51650,60488,64969	MRPS33,MRPS35,MRPS5
4_Member	GO Cellular Components	GO:0000314	organellar small ribosomal subunit	-6.62665	-3.70504	3/32	51650,60488,64969	MRPS33,MRPS35,MRPS5
4_Member	GO Cellular Components	GO:0005763	mitochondrial small ribosomal subunit	-6.62665	-3.70504	3/32	51650,60488,64969	MRPS33,MRPS35,MRPS5
4_Member	GO Cellular Components	GO:0015935	small ribosomal subunit	-5.49685	-2.59103	3/75	51650,60488,64969	MRPS33,MRPS35,MRPS5
