# Supplementary material for: Integrated bioinformatics analysis for novel miRNAs markers and ceRNA network in diabetic retinopathy
Source: Front Genet. 2022 Sep 16;13:874885. doi: 10.3389/fgene.2022.874885 (PMC9523404; doi:10.3389/fgene.2022.874885)
Supplement: Supplementary file 4 [file DataSheet2.xlsx]

## Sheet: Sheet1
RNA22	miRWalk	miRDIP
hsa-miR-103a-2-5p	hsa-let-7b-5p	hsa-miR-196b-5p
hsa-miR-106b-3p	hsa-let-7d-5p	hsa-let-7b-3p
hsa-miR-1178-5p	hsa-let-7e-5p	hsa-miR-493-5p
hsa-miR-1183	hsa-let-7f-5p	hsa-miR-196a-5p
hsa-miR-1193	hsa-let-7f-2-3p	hsa-miR-147a
hsa-miR-1203	hsa-miR-17-5p	hsa-miR-3145-3p
hsa-miR-1204	hsa-miR-17-3p	hsa-miR-147b-3p
hsa-miR-1207-5p	hsa-miR-18a-5p	hsa-miR-1293
hsa-miR-1224-5p	hsa-miR-18a-3p	hsa-miR-193b-5p
hsa-miR-1225-5p	hsa-miR-19b-1-5p	hsa-miR-30c-1-3p
hsa-miR-1226-3p	hsa-miR-20a-5p	hsa-miR-9-5p
hsa-miR-1226-5p	hsa-miR-21-3p	hsa-miR-6831-5p
hsa-miR-1227-5p	hsa-miR-23a-5p	hsa-miR-455-5p
hsa-miR-1228-5p	hsa-miR-23a-3p	hsa-miR-181a-5p
hsa-miR-1229-5p	hsa-miR-24-3p	hsa-miR-367-5p
hsa-miR-122-5p	hsa-miR-25-5p	hsa-miR-6780a-3p
hsa-miR-1231	hsa-miR-26a-1-3p	hsa-miR-369-3p
hsa-miR-1237-3p	hsa-miR-26b-3p	hsa-miR-3927-3p
hsa-miR-1238-5p	hsa-miR-27a-3p	hsa-miR-1279
hsa-miR-1247-3p	hsa-miR-28-3p	hsa-miR-208b-3p
hsa-miR-1254	hsa-miR-30a-3p	hsa-miR-28-5p
hsa-miR-1256	hsa-miR-31-5p	hsa-miR-4666a-5p
hsa-miR-1257	hsa-miR-33a-3p	hsa-miR-3165
hsa-miR-125a-3p	hsa-miR-92a-1-5p	hsa-miR-508-3p
hsa-miR-1266-5p	hsa-miR-92a-2-5p	hsa-miR-2117
hsa-miR-1268a	hsa-miR-93-5p	hsa-miR-4760-5p
hsa-miR-1268b	hsa-miR-93-3p	hsa-miR-3149
hsa-miR-1269a	hsa-miR-96-3p	hsa-miR-3191-5p
hsa-miR-1269b	hsa-miR-99a-3p	hsa-miR-4652-3p
hsa-miR-1270	hsa-miR-103a-1-5p	hsa-miR-32-3p
hsa-miR-1271-3p	hsa-miR-106a-5p	hsa-miR-5687
hsa-miR-1273e	hsa-miR-192-5p	hsa-miR-6799-5p
hsa-miR-1273g-5p	hsa-miR-197-5p	hsa-miR-503-5p
hsa-miR-1275	hsa-miR-129-5p	hsa-miR-6861-5p
hsa-miR-1285-3p	hsa-miR-30d-3p	hsa-miR-122-5p
hsa-miR-1286	hsa-miR-139-3p	hsa-miR-1277-3p
hsa-miR-1287-3p	hsa-miR-181a-5p	hsa-miR-4261
hsa-miR-1288-3p	hsa-miR-181b-5p	hsa-miR-1179
hsa-miR-128-1-5p	hsa-miR-181c-5p	hsa-miR-570-3p
hsa-miR-128-2-5p	hsa-miR-181c-3p	hsa-let-7c-3p
hsa-miR-1291	hsa-miR-183-5p	hsa-miR-3617-5p
hsa-miR-1293	hsa-miR-187-5p	hsa-miR-145-3p
hsa-miR-1294	hsa-miR-205-5p	hsa-miR-501-5p
hsa-miR-1296-5p	hsa-miR-210-5p	hsa-miR-6083
hsa-miR-1298-3p	hsa-miR-210-3p	hsa-miR-4742-3p
hsa-miR-1299	hsa-miR-211-3p	hsa-let-7e-3p
hsa-miR-129-5p	hsa-miR-212-3p	hsa-miR-5701
hsa-miR-1304-5p	hsa-miR-214-5p	hsa-miR-199b-5p
hsa-miR-1306-3p	hsa-miR-214-3p	hsa-miR-4422
hsa-miR-1307-3p	hsa-miR-216a-3p	hsa-miR-5011-5p
hsa-miR-1307-5p	hsa-miR-217-5p	hsa-miR-3681-5p
hsa-miR-1321	hsa-miR-218-1-3p	hsa-miR-4525
hsa-miR-1322	hsa-miR-219a-1-3p	hsa-miR-6745
hsa-miR-132-5p	hsa-miR-221-5p	hsa-miR-6793-5p
hsa-miR-133a-3p	hsa-miR-222-3p	hsa-miR-4453
hsa-miR-1343-3p	hsa-miR-223-5p	hsa-miR-148a-3p
hsa-miR-134-3p	hsa-miR-224-5p	hsa-miR-6511b-5p
hsa-miR-135a-3p	hsa-miR-200b-3p	hsa-miR-2276-5p
hsa-miR-135b-3p	hsa-let-7g-5p	hsa-miR-152-3p
hsa-miR-139-3p	hsa-let-7g-3p	hsa-miR-2277-3p
hsa-miR-141-5p	hsa-let-7i-5p	hsa-miR-1231
hsa-miR-146a-5p	hsa-miR-15b-5p	hsa-miR-1278
hsa-miR-146b-3p	hsa-miR-23b-5p	hsa-miR-26b-5p
hsa-miR-146b-5p	hsa-miR-27b-5p	hsa-miR-197-3p
hsa-miR-1470	hsa-miR-30b-3p	hsa-miR-20b-5p
hsa-miR-148a-5p	hsa-miR-124-3p	hsa-miR-2278
hsa-miR-149-3p	hsa-miR-125b-1-3p	hsa-miR-2116-5p
hsa-miR-149-5p	hsa-miR-128-1-5p	hsa-miR-125a-5p
hsa-miR-150-3p	hsa-miR-130a-5p	hsa-miR-1537-3p
hsa-miR-152-5p	hsa-miR-132-5p	hsa-miR-590-3p
hsa-miR-154-5p	hsa-miR-135a-3p	hsa-let-7a-3p
hsa-miR-1587	hsa-miR-137-5p	hsa-let-7f-1-3p
hsa-miR-15a-3p	hsa-miR-141-3p	hsa-let-7f-2-3p
hsa-miR-16-2-3p	hsa-miR-145-5p	hsa-miR-4326
hsa-miR-181b-3p	hsa-miR-153-5p	hsa-miR-33b-5p
hsa-miR-181d-3p	hsa-miR-125a-3p	hsa-miR-33a-5p
hsa-miR-1825	hsa-miR-125b-2-3p	hsa-miR-210-3p
hsa-miR-182-3p	hsa-miR-127-5p	hsa-miR-30c-2-3p
hsa-miR-183-5p	hsa-miR-127-3p	hsa-miR-181d-5p
hsa-miR-185-3p	hsa-miR-134-3p	hsa-miR-181b-5p
hsa-miR-187-3p	hsa-miR-136-5p	hsa-miR-149-3p
hsa-miR-188-5p	hsa-miR-138-1-3p	hsa-miR-30b-3p
hsa-miR-1908-5p	hsa-miR-146a-5p	hsa-miR-296-3p
hsa-miR-1909-3p	hsa-miR-149-5p	hsa-miR-129-5p
hsa-miR-1910-3p	hsa-miR-149-3p	hsa-miR-181c-5p
hsa-miR-1911-3p	hsa-miR-185-5p	hsa-miR-185-5p
hsa-miR-1915-3p	hsa-miR-185-3p	hsa-miR-1303
hsa-miR-191-3p	hsa-miR-193a-5p	hsa-miR-331-5p
hsa-miR-192-3p	hsa-miR-195-3p	hsa-miR-877-5p
hsa-miR-193a-5p	hsa-miR-320a-5p	hsa-miR-939-5p
hsa-miR-193b-5p	hsa-miR-320a-3p	hsa-miR-4729
hsa-miR-194-3p	hsa-miR-128-2-5p	hsa-miR-382-5p
hsa-miR-197-5p	hsa-miR-29c-5p	hsa-miR-448
hsa-miR-199b-5p	hsa-miR-30c-1-3p	hsa-miR-491-3p
hsa-miR-19b-2-5p	hsa-miR-200a-5p	hsa-miR-548ad-3p
hsa-miR-200a-5p	hsa-miR-200a-3p	hsa-miR-655-3p
hsa-miR-200b-5p	hsa-miR-302a-3p	hsa-miR-568
hsa-miR-202-3p	hsa-miR-101-2-5p	hsa-miR-3143
hsa-miR-203a-5p	hsa-miR-34b-5p	hsa-miR-548at-5p
hsa-miR-204-3p	hsa-miR-34c-5p	hsa-miR-6509-5p
hsa-miR-204-5p	hsa-miR-34c-3p	hsa-miR-142-3p
hsa-miR-208a-5p	hsa-miR-301a-5p	hsa-miR-4743-3p
hsa-miR-210-3p	hsa-miR-296-5p	hsa-miR-106a-3p
hsa-miR-2110	hsa-miR-296-3p	hsa-miR-98-3p
hsa-miR-2113	hsa-miR-361-3p	hsa-miR-2110
hsa-miR-2115-5p	hsa-miR-362-5p	hsa-miR-33a-3p
hsa-miR-2117	hsa-miR-363-3p	hsa-miR-4307
hsa-miR-211-3p	hsa-miR-365a-5p	hsa-miR-5696
hsa-miR-211-5p	hsa-miR-365b-5p	hsa-miR-513a-3p
hsa-miR-215-3p	hsa-miR-302b-3p	hsa-miR-513c-3p
hsa-miR-219a-1-3p	hsa-miR-302c-5p	hsa-miR-3606-3p
hsa-miR-222-5p	hsa-miR-302c-3p	hsa-miR-548ae-3p
hsa-miR-224-5p	hsa-miR-302d-5p	hsa-miR-4528
hsa-miR-2276-3p	hsa-miR-302d-3p	hsa-miR-3658
hsa-miR-2276-5p	hsa-miR-367-5p	hsa-miR-20a-3p
hsa-miR-2277-3p	hsa-miR-370-3p	hsa-miR-5700
hsa-miR-2278	hsa-miR-371a-5p	hsa-miR-95-3p
hsa-miR-22-5p	hsa-miR-371a-3p	hsa-miR-8061
hsa-miR-2355-3p	hsa-miR-372-5p	hsa-miR-3182
hsa-miR-2355-5p	hsa-miR-373-3p	hsa-miR-2113
hsa-miR-2392	hsa-miR-378a-3p	hsa-miR-6792-5p
hsa-miR-23a-5p	hsa-miR-379-5p	hsa-miR-376c-5p
hsa-miR-23b-5p	hsa-miR-381-5p	hsa-miR-6852-3p
hsa-miR-2467-5p	hsa-miR-383-5p	hsa-miR-298
hsa-miR-24-2-5p	hsa-miR-383-3p	hsa-miR-146a-5p
hsa-miR-2682-3p	hsa-miR-340-3p	hsa-miR-1266-5p
hsa-miR-26a-5p	hsa-miR-330-5p	hsa-miR-2054
hsa-miR-26b-3p	hsa-miR-330-3p	hsa-miR-146b-5p
hsa-miR-27a-3p	hsa-miR-328-5p	hsa-miR-211-5p
hsa-miR-27a-5p	hsa-miR-328-3p	hsa-miR-22-3p
hsa-miR-27b-3p	hsa-miR-342-5p	hsa-miR-1264
hsa-miR-2861	hsa-miR-342-3p	hsa-miR-4699-3p
hsa-miR-28-3p	hsa-miR-337-5p	hsa-miR-4452
hsa-miR-28-5p	hsa-miR-337-3p	hsa-miR-6074
hsa-miR-2909	hsa-miR-323a-5p	hsa-miR-4310
hsa-miR-296-3p	hsa-miR-326	hsa-miR-223-5p
hsa-miR-296-5p	hsa-miR-148b-5p	hsa-miR-4778-5p
hsa-miR-298	hsa-miR-331-5p	hsa-miR-3924
hsa-miR-29b-1-5p	hsa-miR-331-3p	hsa-miR-16-2-3p
hsa-miR-29b-2-5p	hsa-miR-324-5p	hsa-miR-543
hsa-miR-29c-5p	hsa-miR-339-3p	hsa-miR-641
hsa-miR-301a-5p	hsa-miR-345-5p	hsa-miR-195-3p
hsa-miR-301b-5p	hsa-miR-345-3p	hsa-miR-183-3p
hsa-miR-302a-3p	hsa-miR-196b-5p	hsa-miR-589-3p
hsa-miR-302b-3p	hsa-miR-422a	hsa-miR-3613-5p
hsa-miR-302c-3p	hsa-miR-423-5p	hsa-miR-4773
hsa-miR-302d-3p	hsa-miR-423-3p	hsa-miR-3163
hsa-miR-3064-3p	hsa-miR-20b-5p	hsa-miR-4789-5p
hsa-miR-3064-5p	hsa-miR-429	hsa-miR-4768-5p
hsa-miR-30b-3p	hsa-miR-431-5p	hsa-miR-330-3p
hsa-miR-30c-1-3p	hsa-miR-433-3p	hsa-miR-223-3p
hsa-miR-30c-2-3p	hsa-miR-329-5p	hsa-miR-3177-5p
hsa-miR-3116	hsa-miR-409-3p	hsa-miR-3150a-3p
hsa-miR-3120-5p	hsa-miR-412-5p	hsa-miR-92a-3p
hsa-miR-3122	hsa-miR-412-3p	hsa-miR-190a-3p
hsa-miR-3125	hsa-miR-410-5p	hsa-miR-4503
hsa-miR-3127-5p	hsa-miR-483-5p	hsa-miR-1468-5p
hsa-miR-3131	hsa-miR-485-5p	hsa-miR-3663-5p
hsa-miR-3132	hsa-miR-485-3p	hsa-miR-4789-3p
hsa-miR-3135b	hsa-miR-486-3p	hsa-miR-642a-3p
hsa-miR-3137	hsa-miR-487a-3p	hsa-miR-642b-3p
hsa-miR-3138	hsa-miR-490-5p	hsa-miR-1183
hsa-miR-3139	hsa-miR-146b-3p	hsa-miR-6788-5p
hsa-miR-3140-3p	hsa-miR-493-5p	hsa-miR-6858-5p
hsa-miR-3147	hsa-miR-432-5p	hsa-miR-29b-2-5p
hsa-miR-3149	hsa-miR-494-5p	hsa-miR-208a-5p
hsa-miR-3150a-3p	hsa-miR-496	hsa-miR-4670-3p
hsa-miR-3150b-3p	hsa-miR-193b-5p	hsa-miR-134-3p
hsa-miR-3151-5p	hsa-miR-193b-3p	hsa-miR-3147
hsa-miR-3154	hsa-miR-497-5p	hsa-miR-139-5p
hsa-miR-3155a	hsa-miR-497-3p	hsa-miR-216b-3p
hsa-miR-3155b	hsa-miR-181d-3p	hsa-miR-4270
hsa-miR-3157-5p	hsa-miR-512-3p	hsa-miR-4653-3p
hsa-miR-3158-3p	hsa-miR-498-3p	hsa-miR-937-5p
hsa-miR-3160-5p	hsa-miR-515-3p	hsa-miR-21-5p
hsa-miR-3162-5p	hsa-miR-519e-3p	hsa-miR-1469
hsa-miR-3165	hsa-miR-520f-3p	hsa-miR-6758-5p
hsa-miR-3169	hsa-miR-519c-5p	hsa-miR-4478
hsa-miR-3170	hsa-miR-519c-3p	hsa-miR-148b-3p
hsa-miR-3173-5p	hsa-miR-526b-3p	hsa-miR-144-3p
hsa-miR-3175	hsa-miR-519b-5p	hsa-miR-1229-5p
hsa-miR-3177-3p	hsa-miR-525-5p	hsa-let-7g-5p
hsa-miR-3178	hsa-miR-525-3p	hsa-miR-7515
hsa-miR-3180-3p	hsa-miR-523-5p	hsa-miR-143-3p
hsa-miR-3180-5p	hsa-miR-518f-5p	hsa-miR-4710
hsa-miR-3180	hsa-miR-520b-3p	hsa-miR-2682-3p
hsa-miR-3183	hsa-miR-526a-3p	hsa-miR-2053
hsa-miR-3186-5p	hsa-miR-524-3p	hsa-miR-1272
hsa-miR-3187-5p	hsa-miR-517a-3p	hsa-miR-2355-3p
hsa-miR-3188	hsa-miR-519d-3p	hsa-miR-4638-5p
hsa-miR-3190-5p	hsa-miR-517b-3p	hsa-miR-4725-3p
hsa-miR-3192-5p	hsa-miR-516b-3p	hsa-miR-1228-3p
hsa-miR-3194-3p	hsa-miR-518e-5p	hsa-miR-1260a
hsa-miR-3194-5p	hsa-miR-518e-3p	hsa-miR-1539
hsa-miR-3196	hsa-miR-518d-3p	hsa-miR-1229-3p
hsa-miR-3199	hsa-miR-517c-3p	hsa-miR-221-3p
hsa-miR-323a-5p	hsa-miR-522-5p	hsa-miR-29a-3p
hsa-miR-324-3p	hsa-miR-519a-5p	hsa-miR-299-3p
hsa-miR-326	hsa-miR-519a-3p	hsa-miR-206
hsa-miR-328-5p	hsa-miR-516a-3p	hsa-miR-1276
hsa-miR-329-5p	hsa-miR-500a-5p	hsa-miR-1538
hsa-miR-330-5p	hsa-miR-501-5p	hsa-miR-127-3p
hsa-miR-338-3p	hsa-miR-502-5p	hsa-miR-150-5p
hsa-miR-33a-3p	hsa-miR-503-3p	hsa-miR-215-5p
hsa-miR-33b-5p	hsa-miR-513a-5p	hsa-miR-222-3p
hsa-miR-342-5p	hsa-miR-506-3p	hsa-miR-1265
hsa-miR-345-3p	hsa-miR-508-5p	hsa-miR-1471
hsa-miR-3529-5p	hsa-miR-509-3p	hsa-miR-2909
hsa-miR-3605-5p	hsa-miR-510-5p	hsa-miR-126-3p
hsa-miR-3614-5p	hsa-miR-514a-5p	hsa-miR-296-5p
hsa-miR-3615	hsa-miR-455-3p	hsa-miR-140-5p
hsa-miR-3616-3p	hsa-miR-552-3p	hsa-miR-198
hsa-miR-3617-3p	hsa-miR-554	hsa-miR-216a-5p
hsa-miR-3619-3p	hsa-miR-92b-5p	hsa-miR-224-5p
hsa-miR-3619-5p	hsa-miR-557	hsa-miR-208a-3p
hsa-miR-361-3p	hsa-miR-558	hsa-miR-1976
hsa-miR-3620-5p	hsa-miR-562	hsa-miR-3689d
hsa-miR-3622b-3p	hsa-miR-575	hsa-miR-1260b
hsa-miR-3622b-5p	hsa-miR-578	hsa-miR-141-3p
hsa-miR-3652	hsa-miR-584-3p	hsa-miR-149-5p
hsa-miR-3653-3p	hsa-miR-585-5p	hsa-miR-2276-3p
hsa-miR-3653-5p	hsa-miR-588	hsa-miR-8077
hsa-miR-3656	hsa-miR-590-5p	hsa-miR-1227-3p
hsa-miR-3658	hsa-miR-591	hsa-miR-1275
hsa-miR-3659	hsa-miR-593-5p	hsa-miR-2114-5p
hsa-miR-365a-5p	hsa-miR-595	hsa-miR-1470
hsa-miR-365b-5p	hsa-miR-597-3p	hsa-miR-1226-3p
hsa-miR-3665	hsa-miR-598-5p	hsa-miR-6836-5p
hsa-miR-3670	hsa-miR-598-3p	hsa-miR-1973
hsa-miR-3675-5p	hsa-miR-601	hsa-miR-1262
hsa-miR-3677-3p	hsa-miR-602	hsa-miR-301a-5p
hsa-miR-3677-5p	hsa-miR-605-5p	hsa-miR-212-3p
hsa-miR-3681-5p	hsa-miR-605-3p	hsa-miR-6777-5p
hsa-miR-3682-5p	hsa-miR-608	hsa-miR-6775-5p
hsa-miR-3689a-3p	hsa-miR-609	hsa-miR-5002-5p
hsa-miR-3689b-3p	hsa-miR-610	hsa-miR-6770-3p
hsa-miR-3689c	hsa-miR-611	hsa-miR-503-3p
hsa-miR-3689d	hsa-miR-615-5p	hsa-let-7e-5p
hsa-miR-3690	hsa-miR-619-5p	hsa-miR-617
hsa-miR-3691-3p	hsa-miR-619-3p	hsa-miR-515-3p
hsa-miR-3691-5p	hsa-miR-623	hsa-miR-6776-5p
hsa-miR-3692-3p	hsa-miR-628-5p	hsa-miR-1587
hsa-miR-371b-3p	hsa-miR-629-3p	hsa-let-7a-5p
hsa-miR-372-3p	hsa-miR-631	hsa-let-7f-5p
hsa-miR-375	hsa-miR-33b-5p	hsa-miR-6888-3p
hsa-miR-377-5p	hsa-miR-33b-3p	hsa-miR-6868-3p
hsa-miR-378a-3p	hsa-miR-637	hsa-miR-4633-3p
hsa-miR-378a-5p	hsa-miR-639	hsa-miR-8056
hsa-miR-378c	hsa-miR-644a	hsa-miR-4255
hsa-miR-378f	hsa-miR-647	hsa-miR-3132
hsa-miR-378g	hsa-miR-648	hsa-miR-148a-5p
hsa-miR-380-5p	hsa-miR-652-5p	hsa-miR-647
hsa-miR-3907	hsa-miR-652-3p	hsa-miR-202-5p
hsa-miR-3909	hsa-miR-661	hsa-miR-7113-5p
hsa-miR-3911	hsa-miR-662	hsa-miR-449c-3p
hsa-miR-3912-5p	hsa-miR-663a	hsa-miR-944
hsa-miR-3913-5p	hsa-miR-411-3p	hsa-miR-6772-3p
hsa-miR-3916	hsa-miR-654-3p	hsa-miR-3174
hsa-miR-3918	hsa-miR-655-5p	hsa-let-7c-5p
hsa-miR-3919	hsa-miR-656-3p	hsa-miR-3667-3p
hsa-miR-3922-3p	hsa-miR-549a-5p	hsa-let-7i-5p
hsa-miR-3929	hsa-miR-659-3p	hsa-miR-4500
hsa-miR-3960	hsa-miR-758-5p	hsa-miR-569
hsa-miR-410-5p	hsa-miR-1264	hsa-miR-6728-3p
hsa-miR-412-3p	hsa-miR-671-5p	hsa-miR-98-5p
hsa-miR-422a	hsa-miR-671-3p	hsa-miR-4482-3p
hsa-miR-423-5p	hsa-miR-668-5p	hsa-miR-3171
hsa-miR-4252	hsa-miR-668-3p	hsa-let-7b-5p
hsa-miR-4253	hsa-miR-550a-3-5p	hsa-miR-616-3p
hsa-miR-4255	hsa-miR-767-5p	hsa-miR-5681a
hsa-miR-4265	hsa-miR-767-3p	hsa-miR-892a
hsa-miR-4268	hsa-miR-1224-5p	hsa-miR-3200-5p
hsa-miR-4269	hsa-miR-320b	hsa-miR-3059-5p
hsa-miR-4270	hsa-miR-320c	Hsa-Mir-3059_5p
hsa-miR-4283	hsa-miR-1296-5p	hsa-miR-4536-5p
hsa-miR-4296	hsa-miR-1296-3p	hsa-miR-3668
hsa-miR-4297	hsa-miR-1468-5p	hsa-miR-577
hsa-miR-4298	hsa-miR-1301-3p	hsa-miR-936
hsa-miR-4300	hsa-miR-1185-2-3p	hsa-miR-548aq-5p
hsa-miR-4308	hsa-miR-769-5p	hsa-miR-29b-1-5p
hsa-miR-4309	hsa-miR-769-3p	hsa-miR-186-5p
hsa-miR-4316	hsa-miR-378d	hsa-miR-449c-5p
hsa-miR-431-3p	hsa-miR-762	hsa-miR-376a-3p
hsa-miR-431-5p	hsa-miR-1298-5p	hsa-miR-3124-3p
hsa-miR-4320	hsa-miR-1298-3p	hsa-miR-5580-3p
hsa-miR-4322	hsa-miR-2113	hsa-miR-548am-3p
hsa-miR-4326	hsa-miR-765	hsa-miR-875-5p
hsa-miR-4327	hsa-miR-770-5p	hsa-miR-376b-3p
hsa-miR-4328	hsa-miR-675-5p	hsa-miR-548ah-3p
hsa-miR-432-3p	hsa-miR-675-3p	hsa-miR-876-5p
hsa-miR-432-5p	hsa-miR-450b-3p	hsa-miR-548aj-3p
hsa-miR-433-3p	hsa-miR-874-5p	hsa-miR-548j-3p
hsa-miR-4417	hsa-miR-874-3p	hsa-miR-1298-5p
hsa-miR-4419a	hsa-miR-890	hsa-miR-8076
hsa-miR-4420	hsa-miR-888-3p	hsa-miR-3119
hsa-miR-4423-5p	hsa-miR-541-5p	hsa-miR-520h
hsa-miR-4425	hsa-miR-541-3p	hsa-miR-4477a
hsa-miR-4430	hsa-miR-889-5p	hsa-miR-520g-3p
hsa-miR-4433a-3p	hsa-miR-876-5p	hsa-miR-548x-3p
hsa-miR-4433b-3p	hsa-miR-744-5p	hsa-miR-548aq-3p
hsa-miR-4437	hsa-miR-885-3p	hsa-miR-6886-5p
hsa-miR-4440	hsa-miR-877-5p	hsa-miR-6756-5p
hsa-miR-4442	hsa-miR-887-5p	hsa-miR-23a-3p
hsa-miR-4444	hsa-miR-873-5p	hsa-miR-4793-3p
hsa-miR-4445-5p	hsa-miR-873-3p	hsa-miR-4505
hsa-miR-4446-3p	hsa-miR-543	hsa-miR-3620-5p
hsa-miR-4446-5p	hsa-miR-760	hsa-miR-1277-5p
hsa-miR-4449	hsa-miR-301b-5p	hsa-miR-6769b-5p
hsa-miR-4450	hsa-miR-920	hsa-miR-2861
hsa-miR-4451	hsa-miR-922	hsa-miR-6889-5p
hsa-miR-4453	hsa-miR-934	hsa-miR-299-5p
hsa-miR-4455	hsa-miR-936	hsa-miR-6871-5p
hsa-miR-4456	hsa-miR-937-5p	hsa-miR-4538
hsa-miR-4458	hsa-miR-939-5p	hsa-miR-6765-5p
hsa-miR-4459	hsa-miR-939-3p	hsa-miR-3133
hsa-miR-4463	hsa-miR-940	hsa-miR-365a-5p
hsa-miR-4467	hsa-miR-941	hsa-miR-1199-3p
hsa-miR-4470	hsa-miR-942-5p	hsa-miR-4282
hsa-miR-4471	hsa-miR-943	hsa-miR-5582-3p
hsa-miR-4472	hsa-miR-1178-3p	hsa-miR-1299
hsa-miR-4473	hsa-miR-1180-5p	hsa-miR-10401-5p
hsa-miR-4474-3p	hsa-miR-1180-3p	hsa-miR-6803-5p
hsa-miR-4478	hsa-miR-1181	hsa-miR-6800-3p
hsa-miR-4479	hsa-miR-1182	hsa-miR-5006-3p
hsa-miR-4480	hsa-miR-1183	hsa-miR-6893-5p
hsa-miR-4481	hsa-miR-1184	hsa-miR-1257
hsa-miR-4483	hsa-miR-1225-5p	hsa-miR-301b-5p
hsa-miR-4486	hsa-miR-1226-5p	hsa-miR-6751-5p
hsa-miR-4487	hsa-miR-1227-5p	hsa-miR-7108-5p
hsa-miR-4489	hsa-miR-1228-5p	hsa-miR-208b-5p
hsa-miR-4492	hsa-miR-1229-5p	hsa-miR-450a-1-3p
hsa-miR-4494	hsa-miR-1229-3p	hsa-miR-557
hsa-miR-4497	hsa-miR-1231	hsa-miR-873-5p
hsa-miR-4498	hsa-miR-1233-5p	hsa-miR-4472
hsa-miR-4499	hsa-miR-1234-3p	hsa-miR-3170
hsa-miR-449b-5p	hsa-miR-1236-5p	hsa-miR-365b-5p
hsa-miR-449c-5p	hsa-miR-1237-5p	hsa-miR-558
hsa-miR-4505	hsa-miR-1237-3p	hsa-miR-6887-5p
hsa-miR-4507	hsa-miR-1238-3p	hsa-miR-411-5p
hsa-miR-4508	hsa-miR-1202	hsa-miR-3652
hsa-miR-450a-5p	hsa-miR-1203	hsa-miR-6819-5p
hsa-miR-4510	hsa-miR-1204	hsa-miR-3689b-3p
hsa-miR-4512	hsa-miR-1205	hsa-miR-3689c
hsa-miR-4513	hsa-miR-1207-5p	hsa-miR-5787
hsa-miR-4515	hsa-miR-1207-3p	hsa-miR-6769b-3p
hsa-miR-4516	hsa-miR-1208	hsa-miR-6859-5p
hsa-miR-4518	hsa-miR-548e-3p	hsa-miR-1227-5p
hsa-miR-4521	hsa-miR-1285-5p	hsa-miR-1268b
hsa-miR-4522	hsa-miR-1286	hsa-miR-7843-3p
hsa-miR-4524a-3p	hsa-miR-1291	hsa-miR-1291
hsa-miR-452-5p	hsa-miR-1293	hsa-miR-4743-5p
hsa-miR-4531	hsa-miR-1294	hsa-miR-125b-2-3p
hsa-miR-4533	hsa-miR-1299	hsa-miR-3915
hsa-miR-4534	hsa-miR-1303	hsa-miR-7155-5p
hsa-miR-4535	hsa-miR-1243	hsa-miR-6840-3p
hsa-miR-4537	hsa-miR-1244	hsa-miR-6874-5p
hsa-miR-4538	hsa-miR-1247-5p	hsa-miR-3183
hsa-miR-455-5p	hsa-miR-1247-3p	hsa-miR-4440
hsa-miR-4632-5p	hsa-miR-1248	hsa-miR-6722-3p
hsa-miR-4633-3p	hsa-miR-1249-5p	hsa-miR-1343-3p
hsa-miR-4633-5p	hsa-miR-1251-5p	hsa-miR-1268a
hsa-miR-4638-5p	hsa-miR-1256	hsa-miR-4316
hsa-miR-4641	hsa-miR-1257	hsa-miR-611
hsa-miR-4646-3p	hsa-miR-1260a	hsa-miR-6857-5p
hsa-miR-4647	hsa-miR-548o-3p	hsa-miR-6079
hsa-miR-4648	hsa-miR-1266-5p	hsa-miR-6847-5p
hsa-miR-4649-3p	hsa-miR-1266-3p	hsa-miR-5187-5p
hsa-miR-4649-5p	hsa-miR-1268a	hsa-miR-92a-1-5p
hsa-miR-4650-3p	hsa-miR-1269a	hsa-miR-6090
hsa-miR-4651	hsa-miR-1275	hsa-miR-659-3p
hsa-miR-4653-3p	hsa-miR-1276	hsa-miR-1284
hsa-miR-4655-3p	hsa-miR-1288-3p	hsa-miR-1910-3p
hsa-miR-4656	hsa-miR-1292-5p	hsa-miR-335-3p
hsa-miR-4660	hsa-miR-1255b-2-3p	hsa-miR-5189-5p
hsa-miR-4663	hsa-miR-664a-3p	hsa-miR-6085
hsa-miR-4664-5p	hsa-miR-1322	hsa-miR-4731-5p
hsa-miR-4665-5p	hsa-miR-1471	hsa-miR-6752-5p
hsa-miR-4666b	hsa-miR-1538	hsa-miR-6805-5p
hsa-miR-4667-5p	hsa-miR-103b	hsa-miR-4308
hsa-miR-4670-3p	hsa-miR-320d	hsa-miR-6827-5p
hsa-miR-4673	hsa-miR-1825	hsa-miR-4481
hsa-miR-4674	hsa-miR-1908-5p	hsa-miR-3689a-3p
hsa-miR-4675	hsa-miR-1910-5p	hsa-miR-6785-5p
hsa-miR-4676-5p	hsa-miR-1910-3p	hsa-miR-6741-5p
hsa-miR-4677-5p	hsa-miR-1911-5p	hsa-miR-4433b-3p
hsa-miR-4685-5p	hsa-miR-1911-3p	hsa-miR-3677-3p
hsa-miR-4687-3p	hsa-miR-1912-3p	hsa-miR-412-3p
hsa-miR-4688	hsa-miR-1915-3p	hsa-miR-6502-5p
hsa-miR-4689	hsa-miR-2115-5p	hsa-miR-770-5p
hsa-miR-4691-3p	hsa-miR-2115-3p	hsa-miR-4685-5p
hsa-miR-4691-5p	hsa-miR-2116-5p	hsa-miR-6726-5p
hsa-miR-4693-3p	hsa-miR-2117	hsa-miR-6769a-5p
hsa-miR-4694-5p	hsa-miR-2276-5p	hsa-miR-6779-5p
hsa-miR-4695-3p	hsa-miR-2277-3p	hsa-miR-1228-5p
hsa-miR-4697-5p	hsa-miR-2681-3p	hsa-miR-3151-5p
hsa-miR-4700-5p	hsa-miR-2682-3p	hsa-miR-4534
hsa-miR-4701-3p	hsa-miR-711	hsa-miR-6796-5p
hsa-miR-4706	hsa-miR-718	hsa-miR-4701-3p
hsa-miR-4709-3p	hsa-miR-2861	hsa-miR-3613-3p
hsa-miR-4710	hsa-miR-2909	hsa-miR-23a-5p
hsa-miR-4711-3p	hsa-miR-3116	hsa-miR-6816-5p
hsa-miR-4711-5p	hsa-miR-3121-3p	hsa-miR-6812-5p
hsa-miR-4715-3p	hsa-miR-3122	hsa-miR-1178-5p
hsa-miR-4718	hsa-miR-3124-5p	hsa-miR-1224-5p
hsa-miR-4721	hsa-miR-3124-3p	hsa-miR-3154
hsa-miR-4723-5p	hsa-miR-548s	hsa-miR-4322
hsa-miR-4725-3p	hsa-miR-3125	hsa-miR-4656
hsa-miR-4726-3p	hsa-miR-3126-5p	hsa-miR-6509-3p
hsa-miR-4727-3p	hsa-miR-3126-3p	hsa-miR-6744-3p
hsa-miR-4729	hsa-miR-3127-5p	hsa-miR-7109-5p
hsa-miR-4731-5p	hsa-miR-3130-3p	hsa-miR-4706
hsa-miR-4733-3p	hsa-miR-3132	hsa-miR-4647
hsa-miR-4734	hsa-miR-544b	hsa-miR-6834-5p
hsa-miR-4740-3p	hsa-miR-3138	hsa-miR-6846-5p
hsa-miR-4740-5p	hsa-miR-3139	hsa-miR-7151-3p
hsa-miR-4741	hsa-miR-3141	hsa-miR-4430
hsa-miR-4743-3p	hsa-miR-3147	hsa-miR-4648
hsa-miR-4743-5p	hsa-miR-3150a-3p	hsa-miR-769-5p
hsa-miR-4749-5p	hsa-miR-3151-5p	hsa-miR-5008-5p
hsa-miR-4755-3p	hsa-miR-3151-3p	hsa-miR-6068
hsa-miR-4756-3p	hsa-miR-3153	hsa-miR-5000-3p
hsa-miR-4758-3p	hsa-miR-3074-3p	hsa-miR-668-3p
hsa-miR-4758-5p	hsa-miR-3154	hsa-miR-541-3p
hsa-miR-4761-3p	hsa-miR-3155a	hsa-miR-23b-5p
hsa-miR-4761-5p	hsa-miR-3156-5p	hsa-miR-6716-5p
hsa-miR-4762-3p	hsa-miR-3156-3p	hsa-miR-7160-3p
hsa-miR-4764-5p	hsa-miR-3157-5p	hsa-miR-4327
hsa-miR-4767	hsa-miR-3158-5p	hsa-miR-211-3p
hsa-miR-4768-5p	hsa-miR-3158-3p	hsa-miR-4687-3p
hsa-miR-4769-3p	hsa-miR-3160-5p	hsa-miR-5088-3p
hsa-miR-4769-5p	hsa-miR-3160-3p	hsa-miR-2115-5p
hsa-miR-4784	hsa-miR-3162-5p	hsa-miR-3127-5p
hsa-miR-4786-3p	hsa-miR-3163	hsa-miR-10400-3p
hsa-miR-4786-5p	hsa-miR-3166	hsa-miR-4749-5p
hsa-miR-4787-5p	hsa-miR-3169	hsa-miR-6784-5p
hsa-miR-4790-3p	hsa-miR-3170	hsa-let-7g-3p
hsa-miR-4792	hsa-miR-3171	hsa-miR-182-3p
hsa-miR-4793-3p	hsa-miR-3173-5p	hsa-miR-4449
hsa-miR-4794	hsa-miR-3173-3p	hsa-miR-2392
hsa-miR-4798-5p	hsa-miR-1193	hsa-miR-1270
hsa-miR-485-5p	hsa-miR-323b-5p	hsa-miR-3682-5p
hsa-miR-486-3p	hsa-miR-3174	hsa-miR-6754-5p
hsa-miR-490-5p	hsa-miR-3176	hsa-miR-6771-5p
hsa-miR-493-3p	hsa-miR-3177-3p	hsa-miR-6786-5p
hsa-miR-494-5p	hsa-miR-3178	hsa-miR-629-5p
hsa-miR-5000-3p	hsa-miR-3181	hsa-miR-4269
hsa-miR-5001-3p	hsa-miR-3183	hsa-miR-4297
hsa-miR-5001-5p	hsa-miR-3184-5p	hsa-miR-4721
hsa-miR-5002-3p	hsa-miR-3185	hsa-miR-6766-5p
hsa-miR-5002-5p	hsa-miR-3065-3p	hsa-miR-7106-5p
hsa-miR-5004-3p	hsa-miR-3186-5p	hsa-miR-1306-3p
hsa-miR-5008-5p	hsa-miR-3187-5p	hsa-miR-638
hsa-miR-5009-3p	hsa-miR-3187-3p	hsa-miR-6877-3p
hsa-miR-5009-5p	hsa-miR-3188	hsa-miR-8058
hsa-miR-500a-3p	hsa-miR-3190-3p	hsa-miR-920
hsa-miR-501-3p	hsa-miR-3191-3p	hsa-miR-608
hsa-miR-502-3p	hsa-miR-3192-5p	hsa-miR-6503-3p
hsa-miR-503-3p	hsa-miR-3192-3p	hsa-miR-6815-3p
hsa-miR-504-3p	hsa-miR-3193	hsa-miR-422a
hsa-miR-505-5p	hsa-miR-3194-5p	hsa-miR-12119
hsa-miR-506-3p	hsa-miR-3196	hsa-miR-24-2-5p
hsa-miR-5088-3p	hsa-miR-3198	hsa-miR-4674
hsa-miR-5088-5p	hsa-miR-3199	hsa-miR-4486
hsa-miR-508-3p	hsa-miR-3200-5p	hsa-miR-4649-3p
hsa-miR-508-5p	hsa-miR-514b-3p	hsa-miR-1908-3p
hsa-miR-5090	hsa-miR-4296	hsa-miR-3976
hsa-miR-5092	hsa-miR-4297	hsa-miR-4499
hsa-miR-5096	hsa-miR-378c	hsa-miR-6511a-5p
hsa-miR-511-5p	hsa-miR-4293	hsa-miR-6839-3p
hsa-miR-512-3p	hsa-miR-4299	hsa-miR-10396b-3p
hsa-miR-513a-5p	hsa-miR-4298	hsa-miR-29c-5p
hsa-miR-513b-5p	hsa-miR-4304	hsa-miR-3135b
hsa-miR-513c-5p	hsa-miR-4308	hsa-miR-3922-3p
hsa-miR-514a-5p	hsa-miR-4312	hsa-miR-653-3p
hsa-miR-515-3p	hsa-miR-4316	hsa-miR-6778-5p
hsa-miR-516a-5p	hsa-miR-4314	hsa-miR-4283
hsa-miR-516b-5p	hsa-miR-4321	hsa-miR-514a-5p
hsa-miR-5187-5p	hsa-miR-4323	hsa-miR-6512-3p
hsa-miR-5189-5p	hsa-miR-4257	hsa-miR-1288-3p
hsa-miR-5191	hsa-miR-4259	hsa-miR-4471
hsa-miR-5193	hsa-miR-4260	hsa-miR-3064-3p
hsa-miR-5194	hsa-miR-4253	hsa-miR-6855-5p
hsa-miR-5196-5p	hsa-miR-4254	hsa-miR-6884-5p
hsa-miR-520f-3p	hsa-miR-4252	hsa-miR-760
hsa-miR-532-5p	hsa-miR-4326	hsa-miR-1193
hsa-miR-541-3p	hsa-miR-4327	hsa-miR-3187-5p
hsa-miR-542-5p	hsa-miR-4266	hsa-miR-320a-5p
hsa-miR-544a	hsa-miR-2355-5p	hsa-miR-6734-5p
hsa-miR-544b	hsa-miR-2355-3p	hsa-miR-7150
hsa-miR-548ax	hsa-miR-4268	hsa-miR-8052
hsa-miR-550b-2-5p	hsa-miR-4269	hsa-miR-4522
hsa-miR-552-3p	hsa-miR-4270	hsa-miR-6774-5p
hsa-miR-554	hsa-miR-4271	hsa-let-7a-2-3p
hsa-miR-5572	hsa-miR-4281	hsa-miR-4665-5p
hsa-miR-5579-3p	hsa-miR-4285	hsa-miR-5579-3p
hsa-miR-5581-3p	hsa-miR-4283	hsa-miR-675-3p
hsa-miR-5581-5p	hsa-miR-4290	hsa-miR-6763-5p
hsa-miR-5584-3p	hsa-miR-500b-5p	hsa-miR-1296-5p
hsa-miR-5584-5p	hsa-miR-4328	hsa-miR-6781-3p
hsa-miR-5585-3p	hsa-miR-3605-3p	hsa-miR-1307-3p
hsa-miR-5586-3p	hsa-miR-3609	hsa-miR-432-5p
hsa-miR-5587-3p	hsa-miR-3610	hsa-miR-485-5p
hsa-miR-5588-5p	hsa-miR-3612	hsa-miR-513a-5p
hsa-miR-5589-5p	hsa-miR-3614-5p	hsa-miR-6730-5p
hsa-miR-558	hsa-miR-3614-3p	hsa-miR-6848-5p
hsa-miR-5591-5p	hsa-miR-3615	hsa-miR-6883-5p
hsa-miR-561-5p	hsa-miR-3616-3p	hsa-miR-4298
hsa-miR-5681b	hsa-miR-3617-3p	hsa-miR-432-3p
hsa-miR-5691	hsa-miR-3619-5p	hsa-miR-4492
hsa-miR-5693	hsa-miR-3620-5p	hsa-miR-1286
hsa-miR-5694	hsa-miR-3620-3p	hsa-miR-3131
hsa-miR-5698	hsa-miR-3621	hsa-miR-3173-5p
hsa-miR-5699-3p	hsa-miR-3622a-5p	hsa-miR-5572
hsa-miR-5706	hsa-miR-3622b-5p	hsa-miR-6795-5p
hsa-miR-571	hsa-miR-3648	hsa-miR-141-5p
hsa-miR-5739	hsa-miR-3649	hsa-miR-378f
hsa-miR-575	hsa-miR-3651	hsa-miR-4450
hsa-miR-5787	hsa-miR-3652	hsa-miR-654-5p
hsa-miR-578	hsa-miR-3655	hsa-miR-6810-5p
hsa-miR-584-5p	hsa-miR-3659	hsa-miR-3125
hsa-miR-591	hsa-miR-3660	hsa-miR-6820-5p
hsa-miR-592	hsa-miR-3663-5p	hsa-miR-11401
hsa-miR-596	hsa-miR-3664-5p	hsa-miR-3691-5p
hsa-miR-604	hsa-miR-3667-5p	hsa-miR-4265
hsa-miR-6068	hsa-miR-3667-3p	hsa-miR-505-5p
hsa-miR-6073	hsa-miR-3670	hsa-miR-6130
hsa-miR-6074	hsa-miR-3675-5p	hsa-miR-6749-5p
hsa-miR-6078	hsa-miR-3677-5p	hsa-miR-6789-5p
hsa-miR-6079	hsa-miR-3677-3p	hsa-miR-4662a-5p
hsa-miR-6085	hsa-miR-3679-5p	hsa-miR-562
hsa-miR-6086	hsa-miR-3680-5p	hsa-miR-4463
hsa-miR-6087	hsa-miR-3680-3p	hsa-miR-4516
hsa-miR-6089	hsa-miR-3681-5p	hsa-miR-4715-3p
hsa-miR-608	hsa-miR-3681-3p	hsa-miR-10399-3p
hsa-miR-6090	hsa-miR-3682-3p	hsa-miR-4489
hsa-miR-609	hsa-miR-3689a-5p	hsa-miR-5591-5p
hsa-miR-611	hsa-miR-3689a-3p	hsa-miR-6849-5p
hsa-miR-6126	hsa-miR-3691-3p	hsa-miR-9983-3p
hsa-miR-6127	hsa-miR-3692-5p	hsa-miR-1285-3p
hsa-miR-6129	hsa-miR-3714	hsa-miR-10394-5p
hsa-miR-6130	hsa-miR-3180	hsa-miR-12121
hsa-miR-6132	hsa-miR-3689b-5p	hsa-miR-3085-3p
hsa-miR-6134	hsa-miR-3689b-3p	hsa-miR-4507
hsa-miR-615-3p	hsa-miR-3909	hsa-miR-4734
hsa-miR-615-5p	hsa-miR-3911	hsa-miR-636
hsa-miR-617	hsa-miR-3913-5p	hsa-miR-8089
hsa-miR-619-5p	hsa-miR-3916	hsa-miR-619-5p
hsa-miR-622	hsa-miR-3917	hsa-miR-6740-5p
hsa-miR-626	hsa-miR-3918	hsa-miR-6863
hsa-miR-629-5p	hsa-miR-3150b-3p	hsa-miR-3659
hsa-miR-632	hsa-miR-3922-5p	hsa-miR-4309
hsa-miR-636	hsa-miR-3925-5p	hsa-miR-4483
hsa-miR-637	hsa-miR-3927-5p	hsa-miR-591
hsa-miR-638	hsa-miR-3927-3p	hsa-miR-8081
hsa-miR-640	hsa-miR-676-3p	hsa-miR-376b-5p
hsa-miR-644a	hsa-miR-3928-5p	hsa-miR-4649-5p
hsa-miR-645	hsa-miR-3928-3p	hsa-miR-4700-5p
hsa-miR-647	hsa-miR-3934-5p	hsa-miR-6086
hsa-miR-6500-3p	hsa-miR-3934-3p	hsa-miR-6505-3p
hsa-miR-6500-5p	hsa-miR-3936	hsa-miR-769-3p
hsa-miR-6501-3p	hsa-miR-3939	hsa-miR-8074
hsa-miR-6501-5p	hsa-miR-3940-5p	hsa-miR-27a-5p
hsa-miR-6502-5p	hsa-miR-3940-3p	hsa-miR-204-3p
hsa-miR-6503-3p	hsa-miR-3941	hsa-miR-27a-3p
hsa-miR-6503-5p	hsa-miR-3944-3p	hsa-miR-27b-3p
hsa-miR-6504-3p	hsa-miR-3945	hsa-miR-324-3p
hsa-miR-6505-3p	hsa-miR-642b-3p	hsa-miR-4446-5p
hsa-miR-6506-5p	hsa-miR-550b-2-5p	hsa-miR-5585-3p
hsa-miR-6509-3p	hsa-miR-1268b	hsa-miR-615-5p
hsa-miR-6510-5p	hsa-miR-378e	hsa-miR-139-3p
hsa-miR-6511a-5p	hsa-miR-378f	hsa-miR-4535
hsa-miR-6511b-5p	hsa-miR-4420	hsa-miR-5706
hsa-miR-6512-3p	hsa-miR-4421	hsa-miR-637
hsa-miR-6513-3p	hsa-miR-378g	hsa-miR-92a-2-5p
hsa-miR-6513-5p	hsa-miR-4428	hsa-miR-3916
hsa-miR-6514-3p	hsa-miR-4430	hsa-miR-887-5p
hsa-miR-6515-3p	hsa-miR-4433a-3p	hsa-miR-10394-3p
hsa-miR-6515-5p	hsa-miR-4435	hsa-miR-1294
hsa-miR-6516-5p	hsa-miR-4437	hsa-miR-609
hsa-miR-652-3p	hsa-miR-4439	hsa-miR-6881-5p
hsa-miR-653-3p	hsa-miR-4440	hsa-miR-7110-5p
hsa-miR-653-5p	hsa-miR-4441	hsa-miR-1304-5p
hsa-miR-654-5p	hsa-miR-4443	hsa-miR-152-5p
hsa-miR-655-5p	hsa-miR-4446-3p	hsa-miR-3199
hsa-miR-656-5p	hsa-miR-4447	hsa-miR-3622b-5p
hsa-miR-658	hsa-miR-4449	hsa-miR-380-5p
hsa-miR-659-3p	hsa-miR-4450	hsa-miR-4660
hsa-miR-659-5p	hsa-miR-4451	hsa-miR-5584-5p
hsa-miR-661	hsa-miR-4453	hsa-miR-578
hsa-miR-663b	hsa-miR-4454	hsa-miR-6506-5p
hsa-miR-664a-5p	hsa-miR-4458	hsa-miR-6822-3p
hsa-miR-664b-3p	hsa-miR-3135b	hsa-miR-6885-3p
hsa-miR-668-3p	hsa-miR-4462	hsa-miR-8070
hsa-miR-6715b-5p	hsa-miR-4463	hsa-miR-330-5p
hsa-miR-6716-5p	hsa-miR-4466	hsa-miR-3919
hsa-miR-6717-5p	hsa-miR-4467	hsa-miR-542-5p
hsa-miR-6718-5p	hsa-miR-4468	hsa-miR-5584-3p
hsa-miR-6719-3p	hsa-miR-4469	hsa-miR-622
hsa-miR-671-3p	hsa-miR-4472	hsa-miR-6514-3p
hsa-miR-671-5p	hsa-miR-4473	hsa-miR-6740-3p
hsa-miR-6720-5p	hsa-miR-4474-3p	hsa-miR-378a-3p
hsa-miR-6722-3p	hsa-miR-4475	hsa-miR-3675-5p
hsa-miR-6726-5p	hsa-miR-4476	hsa-miR-4497
hsa-miR-6727-5p	hsa-miR-3689c	hsa-miR-4693-3p
hsa-miR-6729-5p	hsa-miR-3689d	hsa-miR-494-5p
hsa-miR-6730-5p	hsa-miR-3689e	hsa-miR-5739
hsa-miR-6731-5p	hsa-miR-3689f	hsa-miR-6727-5p
hsa-miR-6734-5p	hsa-miR-4479	hsa-miR-7112-3p
hsa-miR-6735-5p	hsa-miR-4480	hsa-miR-12127
hsa-miR-6737-5p	hsa-miR-4481	hsa-miR-1269b
hsa-miR-6738-5p	hsa-miR-4482-3p	hsa-miR-508-5p
hsa-miR-6739-3p	hsa-miR-4486	hsa-miR-6516-5p
hsa-miR-6740-3p	hsa-miR-4487	hsa-miR-664a-5p
hsa-miR-6740-5p	hsa-miR-4488	hsa-miR-6841-5p
hsa-miR-6741-5p	hsa-miR-4489	hsa-miR-6880-5p
hsa-miR-6742-3p	hsa-miR-4490	hsa-miR-7160-5p
hsa-miR-6742-5p	hsa-miR-4491	hsa-miR-875-3p
hsa-miR-6743-5p	hsa-miR-4494	hsa-miR-205-3p
hsa-miR-6744-3p	hsa-miR-4496	hsa-miR-3059-3p
hsa-miR-6745	hsa-miR-4497	hsa-miR-3615
hsa-miR-6747-5p	hsa-miR-4498	hsa-miR-378c
hsa-miR-6748-5p	hsa-miR-4502	hsa-miR-4320
hsa-miR-6749-5p	hsa-miR-4505	hsa-miR-4642
hsa-miR-6751-5p	hsa-miR-4506	hsa-miR-4723-5p
hsa-miR-6752-5p	hsa-miR-2392	hsa-miR-6500-3p
hsa-miR-6753-3p	hsa-miR-4507	hsa-miR-4420
hsa-miR-6753-5p	hsa-miR-4508	hsa-miR-10396a-5p
hsa-miR-6754-3p	hsa-miR-4510	hsa-miR-1307-5p
hsa-miR-6754-5p	hsa-miR-4512	hsa-miR-3122
hsa-miR-6756-5p	hsa-miR-4513	hsa-miR-3140-3p
hsa-miR-6758-5p	hsa-miR-4514	hsa-miR-3190-5p
hsa-miR-6759-5p	hsa-miR-4516	hsa-miR-4300
hsa-miR-675-3p	hsa-miR-4518	hsa-miR-4531
hsa-miR-6761-5p	hsa-miR-4519	hsa-miR-6501-5p
hsa-miR-6762-3p	hsa-miR-4520-5p	hsa-miR-6853-3p
hsa-miR-6762-5p	hsa-miR-1269b	hsa-miR-6879-3p
hsa-miR-6763-5p	hsa-miR-4522	hsa-miR-3180-3p
hsa-miR-6764-5p	hsa-miR-4523	hsa-miR-4433a-3p
hsa-miR-6765-5p	hsa-miR-4526	hsa-miR-5196-5p
hsa-miR-6766-5p	hsa-miR-4529-5p	hsa-miR-5589-5p
hsa-miR-6768-5p	hsa-miR-4529-3p	hsa-miR-6731-5p
hsa-miR-6769a-5p	hsa-miR-4530	hsa-miR-6515-5p
hsa-miR-6769b-3p	hsa-miR-4533	hsa-miR-1269a
hsa-miR-6769b-5p	hsa-miR-4534	hsa-miR-1271-3p
hsa-miR-6770-3p	hsa-miR-4535	hsa-miR-3907
hsa-miR-6771-5p	hsa-miR-1587	hsa-miR-4328
hsa-miR-6772-3p	hsa-miR-4538	hsa-miR-4667-5p
hsa-miR-6774-5p	hsa-miR-3960	hsa-miR-5004-3p
hsa-miR-6775-3p	hsa-miR-3972	hsa-miR-6747-5p
hsa-miR-6775-5p	hsa-miR-4632-5p	hsa-miR-202-3p
hsa-miR-6776-5p	hsa-miR-4632-3p	hsa-miR-328-5p
hsa-miR-6777-5p	hsa-miR-4633-5p	hsa-miR-4524a-3p
hsa-miR-6778-5p	hsa-miR-4633-3p	hsa-miR-5586-3p
hsa-miR-6779-5p	hsa-miR-4634	hsa-miR-6782-3p
hsa-miR-6780a-3p	hsa-miR-4638-5p	hsa-miR-103a-2-5p
hsa-miR-6781-3p	hsa-miR-4640-5p	hsa-miR-204-5p
hsa-miR-6782-3p	hsa-miR-4640-3p	hsa-miR-516b-5p
hsa-miR-6782-5p	hsa-miR-4641	hsa-miR-6800-5p
hsa-miR-6783-3p	hsa-miR-4646-5p	hsa-miR-103a-1-5p
hsa-miR-6784-5p	hsa-miR-4646-3p	hsa-miR-135a-3p
hsa-miR-6785-5p	hsa-miR-4647	hsa-miR-3064-5p
hsa-miR-6786-5p	hsa-miR-4648	hsa-miR-3614-5p
hsa-miR-6787-3p	hsa-miR-4649-5p	hsa-miR-4253
hsa-miR-6788-5p	hsa-miR-4649-3p	hsa-miR-450a-5p
hsa-miR-6789-3p	hsa-miR-4650-3p	hsa-miR-938
hsa-miR-6789-5p	hsa-miR-4651	hsa-miR-342-5p
hsa-miR-6793-5p	hsa-miR-4653-5p	hsa-miR-431-3p
hsa-miR-6795-5p	hsa-miR-4653-3p	hsa-miR-4694-5p
hsa-miR-6796-5p	hsa-miR-4654	hsa-miR-4711-5p
hsa-miR-6798-5p	hsa-miR-4655-5p	hsa-miR-6501-3p
hsa-miR-6799-5p	hsa-miR-4656	hsa-miR-6529-3p
hsa-miR-6800-3p	hsa-miR-4658	hsa-miR-767-5p
hsa-miR-6800-5p	hsa-miR-4661-5p	hsa-miR-3688-3p
hsa-miR-6802-5p	hsa-miR-4661-3p	hsa-miR-576-5p
hsa-miR-6803-5p	hsa-miR-4663	hsa-miR-6764-5p
hsa-miR-6805-5p	hsa-miR-4664-5p	hsa-miR-3929
hsa-miR-6806-5p	hsa-miR-4665-5p	hsa-miR-4668-5p
hsa-miR-6809-5p	hsa-miR-4665-3p	hsa-miR-1273h-5p
hsa-miR-6810-5p	hsa-miR-4667-5p	hsa-miR-425-3p
hsa-miR-6811-3p	hsa-miR-4667-3p	hsa-miR-4659a-3p
hsa-miR-6812-5p	hsa-miR-4669	hsa-miR-6833-3p
hsa-miR-6813-5p	hsa-miR-4671-5p	hsa-miR-363-5p
hsa-miR-6814-5p	hsa-miR-4672	hsa-miR-3960
hsa-miR-6815-3p	hsa-miR-4673	hsa-miR-8065
hsa-miR-6816-5p	hsa-miR-4674	hsa-miR-3120-5p
hsa-miR-6817-5p	hsa-miR-4675	hsa-miR-3978
hsa-miR-6819-5p	hsa-miR-4676-5p	hsa-miR-4659b-3p
hsa-miR-6820-5p	hsa-miR-4676-3p	hsa-miR-8072
hsa-miR-6821-5p	hsa-miR-4677-5p	hsa-miR-1468-3p
hsa-miR-6822-3p	hsa-miR-4681	hsa-miR-365a-3p
hsa-miR-6823-5p	hsa-miR-4682	hsa-miR-379-5p
hsa-miR-6824-5p	hsa-miR-4683	hsa-miR-380-3p
hsa-miR-6825-5p	hsa-miR-4685-5p	hsa-miR-548c-3p
hsa-miR-6826-5p	hsa-miR-4685-3p	hsa-miR-561-3p
hsa-miR-6827-5p	hsa-miR-4686	hsa-miR-6802-5p
hsa-miR-6829-5p	hsa-miR-4687-5p	hsa-miR-1915-3p
hsa-miR-6834-5p	hsa-miR-4687-3p	hsa-miR-4467
hsa-miR-6835-5p	hsa-miR-1343-5p	hsa-miR-450b-5p
hsa-miR-6836-5p	hsa-miR-1343-3p	hsa-miR-4775
hsa-miR-6837-5p	hsa-miR-4688	hsa-miR-627-3p
hsa-miR-6840-3p	hsa-miR-4689	hsa-miR-3192-5p
hsa-miR-6841-5p	hsa-miR-4690-5p	hsa-miR-3648
hsa-miR-6843-3p	hsa-miR-4690-3p	hsa-miR-383-5p
hsa-miR-6845-5p	hsa-miR-4691-5p	hsa-miR-3665
hsa-miR-6846-5p	hsa-miR-4691-3p	hsa-miR-4479
hsa-miR-6847-3p	hsa-miR-4692	hsa-miR-7703
hsa-miR-6847-5p	hsa-miR-4695-5p	hsa-miR-143-5p
hsa-miR-6848-5p	hsa-miR-4695-3p	hsa-miR-182-5p
hsa-miR-6849-5p	hsa-miR-4697-5p	hsa-miR-25-3p
hsa-miR-6852-3p	hsa-miR-4700-5p	hsa-miR-3529-5p
hsa-miR-6853-3p	hsa-miR-4700-3p	hsa-miR-3714
hsa-miR-6853-5p	hsa-miR-4701-3p	hsa-miR-524-5p
hsa-miR-6855-5p	hsa-miR-4706	hsa-miR-4755-5p
hsa-miR-6857-5p	hsa-miR-4707-5p	hsa-miR-5009-5p
hsa-miR-6858-5p	hsa-miR-4708-5p	hsa-miR-19a-5p
hsa-miR-6859-5p	hsa-miR-4709-3p	hsa-miR-3162-5p
hsa-miR-6861-5p	hsa-miR-4710	hsa-miR-5007-5p
hsa-miR-6863	hsa-miR-4711-5p	hsa-miR-185-3p
hsa-miR-6864-5p	hsa-miR-4711-3p	hsa-miR-19b-1-5p
hsa-miR-6865-5p	hsa-miR-4714-5p	hsa-miR-3129-5p
hsa-miR-6866-5p	hsa-miR-4714-3p	hsa-miR-32-5p
hsa-miR-6867-5p	hsa-miR-4715-5p	hsa-miR-4639-5p
hsa-miR-6868-3p	hsa-miR-4715-3p	hsa-miR-499b-5p
hsa-miR-6868-5p	hsa-miR-4716-3p	hsa-miR-515-5p
hsa-miR-6869-5p	hsa-miR-3529-5p	hsa-miR-519e-5p
hsa-miR-6870-5p	hsa-miR-4718	hsa-miR-603
hsa-miR-6871-5p	hsa-miR-4721	hsa-miR-19b-2-5p
hsa-miR-6872-3p	hsa-miR-4722-5p	hsa-miR-3674
hsa-miR-6872-5p	hsa-miR-4723-5p	hsa-miR-3937
hsa-miR-6874-5p	hsa-miR-4723-3p	hsa-miR-4736
hsa-miR-6876-3p	hsa-miR-4724-5p	hsa-miR-548n
hsa-miR-6877-3p	hsa-miR-4725-5p	hsa-miR-1258
hsa-miR-6877-5p	hsa-miR-4725-3p	hsa-miR-153-5p
hsa-miR-6878-3p	hsa-miR-4726-5p	hsa-miR-4693-5p
hsa-miR-6879-3p	hsa-miR-4727-5p	hsa-miR-4781-5p
hsa-miR-6879-5p	hsa-miR-4727-3p	hsa-miR-6815-5p
hsa-miR-6880-5p	hsa-miR-4728-5p	hsa-miR-764
hsa-miR-6881-5p	hsa-miR-4728-3p	hsa-miR-329-5p
hsa-miR-6882-3p	hsa-miR-4729	hsa-miR-4476
hsa-miR-6883-5p	hsa-miR-4730	hsa-miR-4495
hsa-miR-6884-5p	hsa-miR-4731-5p	hsa-miR-6129
hsa-miR-6885-3p	hsa-miR-4732-5p	hsa-miR-6865-5p
hsa-miR-6886-3p	hsa-miR-4732-3p	hsa-miR-8060
hsa-miR-6887-5p	hsa-miR-4733-3p	hsa-miR-1252-5p
hsa-miR-6888-3p	hsa-miR-4734	hsa-miR-1324
hsa-miR-6889-5p	hsa-miR-3064-5p	hsa-miR-3909
hsa-miR-6890-5p	hsa-miR-4738-3p	hsa-miR-4646-5p
hsa-miR-6894-3p	hsa-miR-4739	hsa-miR-526b-5p
hsa-miR-6895-3p	hsa-miR-4740-5p	hsa-miR-3160-5p
hsa-miR-7106-5p	hsa-miR-4740-3p	hsa-miR-374a-3p
hsa-miR-7107-3p	hsa-miR-4741	hsa-miR-4259
hsa-miR-7107-5p	hsa-miR-4743-5p	hsa-miR-4682
hsa-miR-7108-5p	hsa-miR-4743-3p	hsa-miR-506-5p
hsa-miR-7109-3p	hsa-miR-4745-5p	hsa-miR-6760-5p
hsa-miR-7109-5p	hsa-miR-4745-3p	hsa-miR-6844
hsa-miR-7110-5p	hsa-miR-4746-3p	hsa-miR-122b-5p
hsa-miR-7112-3p	hsa-miR-4747-3p	hsa-miR-130a-5p
hsa-miR-7113-5p	hsa-miR-4748	hsa-miR-1908-5p
hsa-miR-7114-5p	hsa-miR-4749-5p	hsa-miR-190a-5p
hsa-miR-711	hsa-miR-4750-5p	hsa-miR-190b-5p
hsa-miR-7150	hsa-miR-4752	hsa-miR-199a-3p
hsa-miR-7151-3p	hsa-miR-371b-3p	hsa-miR-199b-3p
hsa-miR-7151-5p	hsa-miR-4754	hsa-miR-23b-3p
hsa-miR-7152-3p	hsa-miR-4755-5p	hsa-miR-23c
hsa-miR-7153-5p	hsa-miR-499b-5p	hsa-miR-26a-1-3p
hsa-miR-7155-5p	hsa-miR-4756-5p	hsa-miR-302b-5p
hsa-miR-7156-5p	hsa-miR-4757-5p	hsa-miR-302d-5p
hsa-miR-7157-3p	hsa-miR-4758-5p	hsa-miR-3117-5p
hsa-miR-7160-3p	hsa-miR-4762-3p	hsa-miR-3148
hsa-miR-7160-5p	hsa-miR-4763-5p	hsa-miR-3153
hsa-miR-7515	hsa-miR-4763-3p	hsa-miR-370-5p
hsa-miR-760	hsa-miR-4764-5p	hsa-miR-3920
hsa-miR-762	hsa-miR-4768-5p	hsa-miR-4266
hsa-miR-764	hsa-miR-4769-5p	hsa-miR-4271
hsa-miR-767-5p	hsa-miR-4769-3p	hsa-miR-4278
hsa-miR-769-3p	hsa-miR-4773	hsa-miR-4519
hsa-miR-769-5p	hsa-miR-4776-5p	hsa-miR-466
hsa-miR-7704	hsa-miR-4777-3p	hsa-miR-4665-3p
hsa-miR-770-5p	hsa-miR-4436b-5p	hsa-miR-4677-5p
hsa-miR-7843-3p	hsa-miR-4436b-3p	hsa-miR-4718
hsa-miR-7843-5p	hsa-miR-4783-3p	hsa-miR-4757-3p
hsa-miR-7845-5p	hsa-miR-4784	hsa-miR-4760-3p
hsa-miR-7846-3p	hsa-miR-2467-5p	hsa-miR-4761-3p
hsa-miR-7847-3p	hsa-miR-2467-3p	hsa-miR-4799-5p
hsa-miR-7854-3p	hsa-miR-4786-5p	hsa-miR-4802-3p
hsa-miR-7974	hsa-miR-4786-3p	hsa-miR-495-5p
hsa-miR-7976	hsa-miR-4787-3p	hsa-miR-5192
hsa-miR-7-5p	hsa-miR-4788	hsa-miR-582-3p
hsa-miR-8052	hsa-miR-4790-3p	hsa-miR-6073
hsa-miR-8056	hsa-miR-4793-5p	hsa-miR-6075
hsa-miR-8058	hsa-miR-4793-3p	hsa-miR-6132
hsa-miR-8064	hsa-miR-4796-5p	hsa-miR-625-5p
hsa-miR-8065	hsa-miR-4796-3p	hsa-miR-6500-5p
hsa-miR-8069	hsa-miR-4799-5p	hsa-miR-655-5p
hsa-miR-8070	hsa-miR-4801	hsa-miR-663a
hsa-miR-8071	hsa-miR-4802-5p	hsa-miR-6780b-5p
hsa-miR-8072	hsa-miR-5000-3p	hsa-miR-6787-5p
hsa-miR-8074	hsa-miR-5001-5p	hsa-miR-6835-3p
hsa-miR-8075	hsa-miR-5001-3p	hsa-miR-6874-3p
hsa-miR-8077	hsa-miR-5002-5p	hsa-miR-718
hsa-miR-8079	hsa-miR-5004-5p	hsa-miR-7852-3p
hsa-miR-8081	hsa-miR-548ao-3p	hsa-miR-7855-5p
hsa-miR-8089	hsa-miR-5006-5p	hsa-miR-921
hsa-miR-873-3p	hsa-miR-5008-5p	hsa-miR-942-5p
hsa-miR-873-5p	hsa-miR-5008-3p	hsa-miR-101-5p
hsa-miR-874-5p	hsa-miR-5009-5p	hsa-miR-1205
hsa-miR-875-3p	hsa-miR-5011-3p	hsa-miR-154-5p
hsa-miR-877-5p	hsa-miR-5088-5p	hsa-miR-4748
hsa-miR-885-3p	hsa-miR-5089-5p	hsa-miR-521
hsa-miR-885-5p	hsa-miR-5090	hsa-miR-642a-5p
hsa-miR-887-5p	hsa-miR-5091	hsa-miR-6881-3p
hsa-miR-891a-3p	hsa-miR-5093	hsa-miR-7107-3p
hsa-miR-892c-5p	hsa-miR-5187-5p	hsa-miR-4511
hsa-miR-920	hsa-miR-5189-3p	hsa-miR-4756-5p
hsa-miR-922	hsa-miR-5190	hsa-miR-6876-3p
hsa-miR-92a-1-5p	hsa-miR-5191	hsa-miR-126-5p
hsa-miR-92a-2-5p	hsa-miR-5192	hsa-miR-136-5p
hsa-miR-92a-3p	hsa-miR-5194	hsa-miR-137-3p
hsa-miR-934	hsa-miR-5196-5p	hsa-miR-197-5p
hsa-miR-937-3p	hsa-miR-5571-3p	hsa-miR-29a-5p
hsa-miR-937-5p	hsa-miR-5579-3p	hsa-miR-3158-3p
hsa-miR-938	hsa-miR-664b-3p	hsa-miR-3160-3p
hsa-miR-939-3p	hsa-miR-5584-5p	hsa-miR-3168
hsa-miR-939-5p	hsa-miR-5587-3p	hsa-miR-3192-3p
hsa-miR-93-3p	hsa-miR-5588-3p	hsa-miR-323a-3p
hsa-miR-98-5p	hsa-miR-5589-5p	hsa-miR-3616-3p
hsa-miR-9-5p	hsa-miR-5591-3p	hsa-miR-365b-3p
	hsa-miR-5682	hsa-miR-384
	hsa-miR-5685	hsa-miR-4277
	hsa-miR-5691	hsa-miR-4510
	hsa-miR-5693	hsa-miR-452-3p
	hsa-miR-5698	hsa-miR-4527
	hsa-miR-5704	hsa-miR-4703-3p
	hsa-miR-5705	hsa-miR-483-5p
	hsa-miR-5707	hsa-miR-5090
	hsa-miR-5739	hsa-miR-518e-3p
	hsa-miR-1199-3p	hsa-miR-522-3p
	hsa-miR-6069	hsa-miR-523-3p
	hsa-miR-6071	hsa-miR-553
	hsa-miR-6072	hsa-miR-556-5p
	hsa-miR-6075	hsa-miR-5571-3p
	hsa-miR-6076	hsa-miR-5683
	hsa-miR-6077	hsa-miR-6503-5p
	hsa-miR-6078	hsa-miR-654-3p
	hsa-miR-6079	hsa-miR-657
	hsa-miR-6084	hsa-miR-6760-3p
	hsa-miR-6085	hsa-miR-6764-3p
	hsa-miR-6086	hsa-miR-6811-5p
	hsa-miR-6089	hsa-miR-6828-3p
	hsa-miR-6090	hsa-miR-7156-5p
	hsa-miR-6124	hsa-miR-7706
	hsa-miR-6125	hsa-miR-8075
	hsa-miR-6127	hsa-miR-8084
	hsa-miR-6128	hsa-miR-6759-5p
	hsa-miR-6129	hsa-miR-4273
	hsa-miR-6130	hsa-miR-4666b
	hsa-miR-6131	hsa-miR-6127
	hsa-miR-6133	hsa-miR-4740-5p
	hsa-miR-6134	hsa-miR-1250-3p
	hsa-miR-6165	hsa-miR-4704-3p
	hsa-miR-6500-5p	hsa-miR-151a-3p
	hsa-miR-6501-5p	hsa-miR-376c-3p
	hsa-miR-6501-3p	hsa-miR-5003-3p
	hsa-miR-6502-5p	hsa-miR-7702
	hsa-miR-6502-3p	hsa-miR-4464
	hsa-miR-6503-5p	hsa-miR-586
	hsa-miR-6503-3p	hsa-miR-4325
	hsa-miR-6504-3p
	hsa-miR-6505-5p
	hsa-miR-6505-3p
	hsa-miR-6506-5p
	hsa-miR-6506-3p
	hsa-miR-6507-5p
	hsa-miR-6509-3p
	hsa-miR-6510-5p
	hsa-miR-6511a-5p
	hsa-miR-6512-5p
	hsa-miR-6514-5p
	hsa-miR-6514-3p
	hsa-miR-6515-5p
	hsa-miR-6715a-3p
	hsa-miR-6715b-5p
	hsa-miR-6716-5p
	hsa-miR-6717-5p
	hsa-miR-6511b-5p
	hsa-miR-6718-5p
	hsa-miR-6720-5p
	hsa-miR-6720-3p
	hsa-miR-6721-5p
	hsa-miR-6722-3p
	hsa-miR-892c-5p
	hsa-miR-6726-5p
	hsa-miR-6726-3p
	hsa-miR-6728-5p
	hsa-miR-6729-5p
	hsa-miR-6729-3p
	hsa-miR-6730-3p
	hsa-miR-6731-5p
	hsa-miR-6732-5p
	hsa-miR-6732-3p
	hsa-miR-6733-3p
	hsa-miR-6734-5p
	hsa-miR-6734-3p
	hsa-miR-6735-5p
	hsa-miR-6736-5p
	hsa-miR-6736-3p
	hsa-miR-6737-5p
	hsa-miR-6738-5p
	hsa-miR-6740-5p
	hsa-miR-6741-5p
	hsa-miR-6741-3p
	hsa-miR-6742-5p
	hsa-miR-6742-3p
	hsa-miR-6743-5p
	hsa-miR-6743-3p
	hsa-miR-6744-5p
	hsa-miR-6744-3p
	hsa-miR-6745
	hsa-miR-6746-5p
	hsa-miR-6746-3p
	hsa-miR-6747-5p
	hsa-miR-6747-3p
	hsa-miR-6748-5p
	hsa-miR-6749-5p
	hsa-miR-6749-3p
	hsa-miR-6750-5p
	hsa-miR-6751-5p
	hsa-miR-6751-3p
	hsa-miR-6752-5p
	hsa-miR-6753-5p
	hsa-miR-6753-3p
	hsa-miR-6754-5p
	hsa-miR-6754-3p
	hsa-miR-6756-5p
	hsa-miR-6757-5p
	hsa-miR-6759-5p
	hsa-miR-6760-5p
	hsa-miR-6761-5p
	hsa-miR-6762-5p
	hsa-miR-6762-3p
	hsa-miR-6763-5p
	hsa-miR-6764-5p
	hsa-miR-6764-3p
	hsa-miR-6765-5p
	hsa-miR-6766-5p
	hsa-miR-6767-5p
	hsa-miR-6767-3p
	hsa-miR-6768-5p
	hsa-miR-6769a-5p
	hsa-miR-6769a-3p
	hsa-miR-6770-5p
	hsa-miR-6771-5p
	hsa-miR-6772-5p
	hsa-miR-6772-3p
	hsa-miR-6773-3p
	hsa-miR-6774-5p
	hsa-miR-6774-3p
	hsa-miR-6775-5p
	hsa-miR-6775-3p
	hsa-miR-6776-5p
	hsa-miR-6776-3p
	hsa-miR-6777-5p
	hsa-miR-6777-3p
	hsa-miR-6778-5p
	hsa-miR-6779-5p
	hsa-miR-6779-3p
	hsa-miR-6780a-5p
	hsa-miR-6780a-3p
	hsa-miR-6781-3p
	hsa-miR-6782-5p
	hsa-miR-6782-3p
	hsa-miR-6784-5p
	hsa-miR-6785-5p
	hsa-miR-6786-5p
	hsa-miR-6786-3p
	hsa-miR-6787-5p
	hsa-miR-6787-3p
	hsa-miR-6788-5p
	hsa-miR-6789-5p
	hsa-miR-6790-5p
	hsa-miR-6790-3p
	hsa-miR-6791-5p
	hsa-miR-6791-3p
	hsa-miR-6792-5p
	hsa-miR-6792-3p
	hsa-miR-6793-5p
	hsa-miR-6794-5p
	hsa-miR-6795-5p
	hsa-miR-6796-5p
	hsa-miR-6796-3p
	hsa-miR-6798-5p
	hsa-miR-6799-5p
	hsa-miR-6799-3p
	hsa-miR-6800-5p
	hsa-miR-6800-3p
	hsa-miR-6801-5p
	hsa-miR-6801-3p
	hsa-miR-6802-5p
	hsa-miR-6803-5p
	hsa-miR-6804-5p
	hsa-miR-6805-5p
	hsa-miR-6806-5p
	hsa-miR-6806-3p
	hsa-miR-6807-5p
	hsa-miR-6808-5p
	hsa-miR-6808-3p
	hsa-miR-6810-5p
	hsa-miR-6811-3p
	hsa-miR-6813-5p
	hsa-miR-6814-5p
	hsa-miR-6815-5p
	hsa-miR-6815-3p
	hsa-miR-6816-5p
	hsa-miR-6817-5p
	hsa-miR-6817-3p
	hsa-miR-6819-5p
	hsa-miR-6819-3p
	hsa-miR-6820-5p
	hsa-miR-6820-3p
	hsa-miR-6821-5p
	hsa-miR-6822-5p
	hsa-miR-6822-3p
	hsa-miR-6823-5p
	hsa-miR-6824-5p
	hsa-miR-6824-3p
	hsa-miR-6825-5p
	hsa-miR-6825-3p
	hsa-miR-6826-5p
	hsa-miR-6826-3p
	hsa-miR-6827-5p
	hsa-miR-6828-3p
	hsa-miR-6829-5p
	hsa-miR-6830-5p
	hsa-miR-6831-5p
	hsa-miR-6833-5p
	hsa-miR-6834-5p
	hsa-miR-6834-3p
	hsa-miR-6835-5p
	hsa-miR-6780b-5p
	hsa-miR-6836-5p
	hsa-miR-6836-3p
	hsa-miR-6837-5p
	hsa-miR-6839-5p
	hsa-miR-6839-3p
	hsa-miR-6840-3p
	hsa-miR-6842-5p
	hsa-miR-6845-5p
	hsa-miR-6845-3p
	hsa-miR-6846-5p
	hsa-miR-6847-5p
	hsa-miR-6847-3p
	hsa-miR-6848-5p
	hsa-miR-6849-5p
	hsa-miR-6849-3p
	hsa-miR-6850-5p
	hsa-miR-6850-3p
	hsa-miR-6851-5p
	hsa-miR-6852-5p
	hsa-miR-6853-5p
	hsa-miR-6853-3p
	hsa-miR-6854-5p
	hsa-miR-6855-5p
	hsa-miR-6856-3p
	hsa-miR-6857-5p
	hsa-miR-6858-5p
	hsa-miR-6859-5p
	hsa-miR-6859-3p
	hsa-miR-6769b-5p
	hsa-miR-6769b-3p
	hsa-miR-6860
	hsa-miR-6861-5p
	hsa-miR-6862-5p
	hsa-miR-6862-3p
	hsa-miR-6863
	hsa-miR-6864-5p
	hsa-miR-6865-5p
	hsa-miR-6865-3p
	hsa-miR-6867-5p
	hsa-miR-6868-3p
	hsa-miR-6869-5p
	hsa-miR-6870-5p
	hsa-miR-6871-5p
	hsa-miR-6872-5p
	hsa-miR-6872-3p
	hsa-miR-6873-5p
	hsa-miR-6873-3p
	hsa-miR-6874-5p
	hsa-miR-6874-3p
	hsa-miR-6875-5p
	hsa-miR-6876-5p
	hsa-miR-6876-3p
	hsa-miR-6877-5p
	hsa-miR-6878-5p
	hsa-miR-6878-3p
	hsa-miR-6879-5p
	hsa-miR-6880-5p
	hsa-miR-6880-3p
	hsa-miR-6881-5p
	hsa-miR-6882-5p
	hsa-miR-6883-5p
	hsa-miR-6884-5p
	hsa-miR-6885-5p
	hsa-miR-6886-3p
	hsa-miR-6887-5p
	hsa-miR-6888-5p
	hsa-miR-6889-5p
	hsa-miR-6891-5p
	hsa-miR-6892-5p
	hsa-miR-6892-3p
	hsa-miR-6893-5p
	hsa-miR-6893-3p
	hsa-miR-6894-5p
	hsa-miR-6894-3p
	hsa-miR-6895-5p
	hsa-miR-6895-3p
	hsa-miR-7106-5p
	hsa-miR-7106-3p
	hsa-miR-7107-5p
	hsa-miR-7107-3p
	hsa-miR-7108-5p
	hsa-miR-7108-3p
	hsa-miR-7109-5p
	hsa-miR-7109-3p
	hsa-miR-7110-5p
	hsa-miR-7111-5p
	hsa-miR-7111-3p
	hsa-miR-7112-5p
	hsa-miR-7113-5p
	hsa-miR-7113-3p
	hsa-miR-7114-5p
	hsa-miR-7150
	hsa-miR-7151-3p
	hsa-miR-7152-5p
	hsa-miR-7152-3p
	hsa-miR-7154-3p
	hsa-miR-7155-5p
	hsa-miR-7156-5p
	hsa-miR-7157-5p
	hsa-miR-7158-5p
	hsa-miR-7158-3p
	hsa-miR-7161-3p
	hsa-miR-7160-5p
	hsa-miR-7160-3p
	hsa-miR-7162-3p
	hsa-miR-7704
	hsa-miR-7705
	hsa-miR-7843-5p
	hsa-miR-7843-3p
	hsa-miR-4433b-5p
	hsa-miR-4433b-3p
	hsa-miR-7844-5p
	hsa-miR-7845-5p
	hsa-miR-7846-3p
	hsa-miR-7847-3p
	hsa-miR-7974
	hsa-miR-7976
	hsa-miR-8052
	hsa-miR-8056
	hsa-miR-8057
	hsa-miR-8058
	hsa-miR-8060
	hsa-miR-8069
	hsa-miR-8070
	hsa-miR-8071
	hsa-miR-8072
	hsa-miR-8073
	hsa-miR-8077
	hsa-miR-8082
	hsa-miR-8085
	hsa-miR-8086
	hsa-miR-8087
	hsa-miR-8088
	hsa-miR-8089
	hsa-miR-548bb-3p
	hsa-miR-9718
	hsa-miR-9899
	hsa-miR-9901
	hsa-miR-1843
	hsa-miR-10226
	hsa-miR-10392-5p
	hsa-miR-10394-5p
	hsa-miR-10394-3p
	hsa-miR-10396a-5p
	hsa-miR-10397-5p
	hsa-miR-10397-3p
	hsa-miR-10398-3p
	hsa-miR-10400-5p
	hsa-miR-10401-5p
	hsa-miR-10401-3p
	hsa-miR-10396b-5p
	hsa-miR-10523-5p
	hsa-miR-10526-3p
	hsa-miR-10527-5p
	hsa-miR-11181-5p
	hsa-miR-11181-3p
	hsa-miR-11399
	hsa-miR-11400
	hsa-miR-3059-5p
	hsa-miR-3085-5p
	hsa-miR-6529-5p
	hsa-miR-6529-3p
	hsa-miR-9851-5p
	hsa-miR-9851-3p
	hsa-miR-12114
	hsa-miR-12115
	hsa-miR-12116
	hsa-miR-12117
	hsa-miR-12118
	hsa-miR-12119
	hsa-miR-12121
	hsa-miR-12124
	hsa-miR-12127
	hsa-miR-12128
	hsa-miR-12129
	hsa-miR-12131
	hsa-miR-12133
	hsa-let-7e-3p
	hsa-miR-96-5p
	hsa-miR-198
	hsa-miR-30c-2-3p
	hsa-miR-204-3p
	hsa-miR-132-3p
	hsa-miR-138-2-3p
	hsa-miR-377-5p
	hsa-miR-378a-5p
	hsa-miR-424-3p
	hsa-miR-451a
	hsa-miR-493-3p
	hsa-miR-574-5p
	hsa-miR-584-5p
	hsa-miR-589-3p
	hsa-miR-593-3p
	hsa-miR-626
	hsa-miR-650
	hsa-miR-298
	hsa-miR-1249-3p
	hsa-miR-1253
	hsa-miR-1539
	hsa-miR-3136-5p
	hsa-miR-3186-3p
	hsa-miR-4258
	hsa-miR-4277
	hsa-miR-3654
	hsa-miR-3661
	hsa-miR-3665
	hsa-miR-3937
	hsa-miR-4425
	hsa-miR-4429
	hsa-miR-4432
	hsa-miR-4471
	hsa-miR-4478
	hsa-miR-4511
	hsa-miR-4642
	hsa-miR-4697-3p
	hsa-miR-4713-3p
	hsa-miR-4717-3p
	hsa-miR-4737
	hsa-miR-1245b-5p
	hsa-miR-5189-5p
	hsa-miR-5195-3p
	hsa-miR-5581-5p
	hsa-miR-5699-3p
	hsa-miR-5706
	hsa-miR-6132
	hsa-miR-6513-5p
	hsa-miR-6719-3p
	hsa-miR-6727-3p
	hsa-miR-6760-3p
	hsa-miR-6770-3p
	hsa-miR-6773-5p
	hsa-miR-6783-3p
	hsa-miR-6797-3p
	hsa-miR-6804-3p
	hsa-miR-6811-5p
	hsa-miR-6837-3p
	hsa-miR-6838-3p
	hsa-miR-6875-3p
	hsa-miR-6885-3p
	hsa-miR-7153-5p
	hsa-miR-7851-3p
	hsa-miR-7855-5p
	hsa-miR-8075
	hsa-miR-9900
	hsa-miR-10399-3p
